# Supplementary material for: Perfluoroalkyl Substances (PFAS) Affect Inflammation in Lung Cells and Tissues
Source: Int J Mol Sci. 2023 May 10;24(10):8539. doi: 10.3390/ijms24108539 (PMC10218140; doi:10.3390/ijms24108539)
Supplement: Supplementary file 1 [file ijms-24-08539-s001.zip]

Archive with 1 entries (1 files):
- ijms-2331695-supplementary Table S1.txt
