# Supplementary material for: Perfluoroalkyl Substances (PFAS) Affect Inflammation in Lung Cells and Tissues
Source: Int J Mol Sci. 2023 May 10;24(10):8539. doi: 10.3390/ijms24108539 (PMC10218140; doi:10.3390/ijms24108539)
Supplement: Supplementary file 1 [file ijms-24-08539-s001.zip › ijms-2331695-supplementary Table S1.txt]

Ensembl	Chromosome	Total counts	Maximum counts	Average coverage	gene_biotype	gene_source	P-value (WT_HI_ vs WT_V_)	FDR step up (WT_HI_ vs WT_V_)	Fold change (WT_HI_ vs WT_V_)	P-value (KO_HI_ vs KO_V_)	FDR step up (KO_HI_ vs KO_V_)	Fold change (KO_HI_ vs KO_V_)	P-value (KI_HI_ vs KI_V_)	FDR step up (KI_HI_ vs KI_V_)	Fold change (KI_HI_ vs KI_V_)
Bpifa1	2	945.811315335157E0	258.762942888479E0	55.6359597255975E0	protein_coding	ensembl_havana	5.28957459766764E-9	9.87933847606384E-5	2364241.75693595E0	0.844837699838388E0	0.969227690857772E0	1.49782752264752E0	0.788142090011609E0	1.0E0	-1.741130616641E0
Prkcq	2	1757.02425920658E0	159.81339013398E0	103.354368188623E0	protein_coding	ensembl_havana	2.80762334005614E-7	0.00262189905611143E0	2.38132235326617E0	0.0038791388565104E0	0.252154124174325E0	1.51310869398734E0	0.83232368817497E0	1.0E0	-1.03037570502384E0
Scgb1a1	19	910638.008013542E0	152598.445292263E0	53566.9416478554E0	protein_coding	ensembl_havana	5.7820719717702E-6	0.0254063629084507E0	-2.52466510046173E0	0.133660803823282E0	0.656414389324309E0	-1.31524859860166E0	0.527074160617829E0	1.0E0	-1.12249171701628E0
Gm8750	17	378.13284566328E0	66.3410721807958E0	22.2431085684282E0	processed_pseudogene	havana	5.99178821273818E-6	0.0254063629084507E0	-18.1171676974375E0	0.115096433065936E0	0.64168838220074E0	-2.18617912693426E0	0.0356416227593275E0	1.0E0	-2.96541972619594E0
Retnla	16	2736.3359254848E0	657.807416062007E0	160.960936793224E0	protein_coding	ensembl_havana	7.31409380287978E-6	0.0254063629084507E0	-5.01336416716995E0	0.355196926514875E0	0.802883207847115E0	1.35316500391188E0	0.74953776686684E0	1.0E0	1.10796897891771E0
5330417C22Rik	3	12012.2868230968E0	1645.68901598431E0	706.605107240989E0	protein_coding	ensembl_havana	8.493249457299E-6	0.0254063629084507E0	-2.04098499675272E0	0.175429810122837E0	0.69893275256433E0	-1.21683543318418E0	0.337785194214802E0	1.0E0	-1.14792757167976E0
Inhbb	1	2104.87339124828E0	207.174221784653E0	123.816081838134E0	protein_coding	ensembl_havana	9.52211491990977E-6	0.0254063629084507E0	-2.07817454199638E0	0.364563920191284E0	0.808185203253722E0	-1.14588941766603E0	0.00800252797041956E0	1.0E0	-1.47410111327929E0
Gm3417	17	383.562414310058E0	107.683776294848E0	22.5624949594152E0	protein_coding	ensembl_havana	1.20373791250208E-5	0.0269733912253066E0	-23.136083188753E0	0.778167111245862E0	0.954540072030669E0	-1.17755460456341E0	0.3723776489655E0	1.0E0	-1.6863437151765E0
Aldh1a7	19	9082.44473630816E0	1417.4462292724E0	534.261455076951E0	protein_coding	ensembl_havana	1.29978326833945E-5	0.0269733912253066E0	-2.27874591704899E0	0.90673332900412E0	0.983852808099108E0	-1.02026679414207E0	0.775704502762995E0	1.0E0	-1.04958216076629E0
Tppp3	8	20908.4261607537E0	1783.80516384074E0	1229.9074212208E0	protein_coding	ensembl_havana	2.51154072260497E-5	0.0431877407925168E0	-1.51369582365419E0	0.237993251196752E0	0.737052917982697E0	1.11008118710815E0	0.494307874441098E0	1.0E0	-1.06214975791575E0
Tyro3	2	1569.97112555149E0	211.856125101821E0	92.3512426794994E0	protein_coding	ensembl_havana	2.54358381280551E-5	0.0431877407925168E0	-2.55273110251181E0	0.870906176677724E0	0.97371533443938E0	-1.0336652650839E0	0.313688707884331E0	1.0E0	-1.22251737939611E0
Rbp4	19	1646.67009476667E0	245.799924151284E0	96.8629467509809E0	protein_coding	ensembl_havana	3.00143189077686E-5	0.0453679693370569E0	-2.34813053384923E0	0.741598096478124E0	0.943792831980313E0	-1.06532010245755E0	0.610748056977231E0	1.0E0	-1.10119730796968E0
Tbc1d30	10	6614.70017587529E0	574.703632182287E0	389.100010345605E0	protein_coding	ensembl_havana	3.24371382566032E-5	0.0453679693370569E0	-1.70823228472806E0	0.010514909889161E0	0.352579842010521E0	-1.3424494256957E0	0.707596951307559E0	1.0E0	-1.04389035300956E0
Cldn3	5	7749.25112591599E0	905.948291871874E0	455.83830152447E0	protein_coding	ensembl_havana	3.40071516152914E-5	0.0453679693370569E0	-1.82942621310493E0	0.651861556647775E0	0.916453803399982E0	-1.06144457451866E0	0.0960975068935842E0	1.0E0	-1.2439591709101E0
Nek5	8	1538.79826031994E0	195.469463491735E0	90.5175447247021E0	protein_coding	ensembl_havana	4.63585237148749E-5	0.053034070896339E0	-2.77368597823302E0	0.0898970112580481E0	0.610100418274279E0	-1.46493475049562E0	0.25261896160422E0	1.0E0	-1.28914669735897E0
Ttc12	9	2140.40589747481E0	282.08467485933E0	125.906229263224E0	protein_coding	ensembl_havana	4.63783379143885E-5	0.053034070896339E0	-2.27353239255525E0	0.104638459288408E0	0.630633270128942E0	-1.349016609487E0	0.715048635767313E0	1.0E0	-1.06819793871063E0
Krt19	11	13775.8901699174E0	1083.86061792423E0	810.346480583379E0	protein_coding	ensembl_havana	5.06654230368266E-5	0.053034070896339E0	-1.38122912222612E0	0.598888580403816E0	0.893975889826688E0	1.03890525654249E0	0.628679636417686E0	1.0E0	1.03528259410509E0
Klc3	7	956.395972398978E0	165.037091930148E0	56.2585866117046E0	protein_coding	ensembl_havana	5.11117029573326E-5	0.053034070896339E0	-2.59062166675851E0	0.887941433515816E0	0.977892691419004E0	-1.03206600469184E0	0.4079896603249E0	1.0E0	-1.19750420425701E0
Ace2	X	1781.81141730937E0	232.924690029074E0	104.812436312316E0	protein_coding	ensembl_havana	5.93534783342386E-5	0.0583231900710984E0	-2.68670955675209E0	0.125278297527004E0	0.648869318611165E0	-1.41151456940995E0	0.798306354398473E0	1.0E0	-1.05781981104203E0
Ccdc189	7	1386.12670081018E0	172.059946905899E0	81.5368647535398E0	protein_coding	ensembl_havana	6.24545591594992E-5	0.0583231900710984E0	-2.34975235067819E0	0.186804148820681E0	0.703289359293142E0	-1.29192612531033E0	0.65069339838734E0	1.0E0	1.09016062835525E0
Cckar	5	3926.6752111897E0	595.77219710954E0	230.980894775864E0	protein_coding	ensembl_havana	7.17296653566846E-5	0.0637949980888951E0	-2.17664879428398E0	0.479019799580052E0	0.853687507131549E0	-1.13560743813915E0	0.386760711535851E0	1.0E0	1.16610294729637E0
Gngt2	11	1853.59585988506E0	159.307880505256E0	109.035050581474E0	protein_coding	ensembl_havana	7.56600249328513E-5	0.0642319220759483E0	1.87052279969841E0	0.215086026070338E0	0.723233006963392E0	1.17539662683553E0	0.492659346264535E0	1.0E0	1.09195428715432E0
Mypopos	7	702.522412920924E0	70.1023860954802E0	41.3248478188779E0	antisense	havana	8.13131784114858E-5	0.0660298362257095E0	2.6335997600481E0	0.992517180622367E0	0.999516361469365E0	-1.00192289838012E0	0.243812783418736E0	1.0E0	1.26963262685879E0
I830077J02Rik	3	371.095954932512E0	32.8093714844595E0	21.8291738195595E0	protein_coding	ensembl_havana	9.65361639286376E-5	0.0735534501176199E0	5.1824877255022E0	0.249207090948842E0	0.743116312290283E0	1.35557997968662E0	0.360411293976118E0	1.0E0	1.27366719237545E0
Foxa2	2	4047.94788248788E0	486.9179449854E0	238.114581322816E0	protein_coding	ensembl_havana	9.84545833346092E-5	0.0735534501176199E0	-1.79435117070158E0	0.39799691000412E0	0.821005996040088E0	-1.12232093141242E0	0.760594729435313E0	1.0E0	-1.04263363488511E0
Ighg2c	12	231.594644224436E0	63.4570879917908E0	13.6232143661433E0	IG_C_gene	ensembl_havana	1.3383744652098E-4	0.0961416149489364E0	97.977940221426E0	0.119810351786237E0	0.644458476538777E0	2.99512739962726E0	0.442957823634974E0	1.0E0	1.7840705707465E0
Itih2	2	466.153239310571E0	79.5923563918442E0	27.4207787829748E0	protein_coding	ensembl_havana	1.58671486802818E-4	0.106225403012519E0	-3.71005935690094E0	0.0158904339544871E0	0.397162518288399E0	-2.22618667477091E0	0.646786348046597E0	1.0E0	-1.15095093392945E0
Ptpn13	5	20298.519257901E0	2069.40126618795E0	1194.03054458241E0	protein_coding	ensembl_havana	1.59249948297399E-4	0.106225403012519E0	-1.52833475203782E0	0.0859070719754546E0	0.605315270642754E0	-1.19004922254451E0	0.407795612345462E0	1.0E0	-1.08704401556974E0
Gm50008	17	4908.84708337889E0	404.436842858539E0	288.755710786993E0	TEC	havana	1.88268797454786E-4	0.116912345574656E0	1.70421559098159E0	0.304471829413011E0	0.774318399742634E0	-1.14095715668482E0	0.866853402625428E0	1.0E0	-1.021439607653E0
Pcp4l1	1	3787.11507856986E0	353.483700446132E0	222.771475209992E0	protein_coding	ensembl_havana	1.91881102314634E-4	0.116912345574656E0	-2.38715904067335E0	0.205853767447058E0	0.719044476268693E0	-1.30096233261237E0	0.284021882895455E0	1.0E0	-1.24567577035545E0
Scrn1	6	3000.46017889374E0	222.889637842039E0	176.497657581984E0	protein_coding	ensembl_havana	1.94050581614517E-4	0.116912345574656E0	1.59995164208633E0	0.221051688534906E0	0.726541651636116E0	1.14407816649581E0	0.228518718174269E0	1.0E0	1.1395923062201E0
Lrtm2	6	1050.8657975045E0	113.440803370583E0	61.8156351473235E0	protein_coding	ensembl_havana	2.06580587365533E-4	0.120572050944564E0	2.41424194235737E0	0.321806061394527E0	0.782854091879346E0	1.23722701524601E0	0.00683318452245042E0	1.0E0	1.76341599358425E0
Gm38009	1	535.058770611201E0	57.5199065398812E0	31.4740453300706E0	TEC	havana	2.20193529618524E-4	0.120975933200816E0	2.49927723923932E0	0.00676466034352719E0	0.304880912786407E0	-1.83292775764534E0	0.567792105363283E0	1.0E0	-1.13259831626738E0
Lef1	3	2282.51078108686E0	184.155827041805E0	134.265340063933E0	protein_coding	ensembl_havana	2.20227109751445E-4	0.120975933200816E0	1.85127550112342E0	0.0747574600401101E0	0.586755822253761E0	1.29344951816253E0	0.903141234734374E0	1.0E0	-1.01740648646251E0
Cd226	18	873.403172485529E0	104.018674918138E0	51.3766572050311E0	protein_coding	ensembl_havana	2.47333055598103E-4	0.131983985125879E0	3.29728735946894E0	0.0671456885254489E0	0.575786136084733E0	1.57359272921093E0	0.519574277233128E0	1.0E0	1.17173817977979E0
Gm15163	X	1653.96031267562E0	127.376484941247E0	97.2917830985656E0	processed_pseudogene	havana	2.55454779809553E-4	0.132166309428117E0	-1.73619504942619E0	0.820470579045129E0	0.966584031972849E0	1.03150533778944E0	0.554153662309735E0	1.0E0	-1.08217614597119E0
Ift74	4	2175.99631073779E0	184.935181028109E0	127.999782984576E0	protein_coding	ensembl_havana	2.63115424426302E-4	0.132166309428117E0	-1.80491897863983E0	0.161298808633401E0	0.686112539916956E0	-1.2261045862686E0	0.8125020545378E0	1.0E0	1.03460348210961E0
Ccl5	11	663.227093358976E0	90.1222647267482E0	39.0133584328809E0	protein_coding	ensembl_havana	2.68903986628926E-4	0.132166309428117E0	5.59495573059831E0	0.00742636210652423E0	0.313805803311206E0	2.30252849833418E0	0.0551119441788733E0	1.0E0	1.78167790474516E0
Tekt4	17	983.781088489392E0	141.627575344311E0	57.8694757934936E0	protein_coding	ensembl_havana	2.81345173259858E-4	0.134735482076266E0	-3.11549201614299E0	0.222497909217309E0	0.726541651636116E0	-1.40939549846965E0	0.459678299206566E0	1.0E0	1.22705807687232E0
Hp	8	44706.9598781535E0	6686.92841274421E0	2629.82116930315E0	protein_coding	ensembl_havana	2.96021491671127E-4	0.138138459919947E0	-2.1386726922293E0	0.499687259343678E0	0.863255845228181E0	-1.13544449196334E0	0.798082748564011E0	1.0E0	-1.04927781950646E0
Fsd1l	4	3381.48295795518E0	338.267514665338E0	198.910762232658E0	protein_coding	ensembl_havana	3.13953146304422E-4	0.138138459919947E0	-1.88492712359402E0	0.0513381127993832E0	0.551058582042575E0	-1.3621831309514E0	0.197551948579539E0	1.0E0	-1.22327519540289E0
Cyp2s1	7	12835.6412431758E0	1436.17384254107E0	755.037720186812E0	protein_coding	ensembl_havana	3.22711079547504E-4	0.138138459919947E0	-1.8411543042128E0	0.0526556904299155E0	0.554653616783348E0	-1.34393618695928E0	0.0651794929244212E0	1.0E0	-1.32342068035163E0
Cd27	6	453.178756651248E0	39.5449357461683E0	26.6575739206617E0	protein_coding	ensembl_havana	3.25218409696463E-4	0.138138459919947E0	3.32095767208208E0	0.198618167577118E0	0.712971654014576E0	1.37018050660621E0	0.367882975092917E0	1.0E0	1.24478572244905E0
Spag6l	16	2334.50841636846E0	317.198949738085E0	137.324024492262E0	protein_coding	ensembl_havana	3.38298793608684E-4	0.138138459919947E0	-2.71686252816005E0	0.149284305449285E0	0.674087638548237E0	-1.43781139175719E0	0.353935476387245E0	1.0E0	-1.2594893691918E0
Rsph4a	10	4310.76648368902E0	636.738851134754E0	253.574499040531E0	protein_coding	ensembl_havana	3.38341129084622E-4	0.138138459919947E0	-2.65370346663939E0	0.350719051963739E0	0.801907851174129E0	-1.25706956105855E0	0.611571537916295E0	1.0E0	-1.13138382296478E0
Hmgcll1	9	1103.1052031977E0	117.047582929183E0	64.8885413645706E0	protein_coding	ensembl_havana	3.40224294925179E-4	0.138138459919947E0	-2.23783974526498E0	0.223955936557481E0	0.726541651636116E0	-1.27698947878944E0	0.659703069340023E0	1.0E0	-1.09176758066478E0
Stk33	7	1254.29247635725E0	169.718995247315E0	73.781910373956E0	protein_coding	ensembl_havana	3.47624029494548E-4	0.138139872316376E0	-2.59139437656516E0	0.124901843531884E0	0.648504065320322E0	-1.45170423436992E0	0.750544329319603E0	1.0E0	-1.07919201240985E0
Gm37183	14	608.193291455427E0	51.791565182866E0	35.7760759679663E0	TEC	havana	3.64124086608254E-4	0.141682199282966E0	2.79207345362856E0	0.247897796793861E0	0.742342015507285E0	-1.31835430187415E0	0.850304808162842E0	1.0E0	-1.0441215303493E0
Iqcb1	16	1746.49487919824E0	172.059946905899E0	102.734992894014E0	protein_coding	ensembl_havana	3.79263403376571E-4	0.141711735432215E0	-1.72055195243888E0	0.281311937039448E0	0.761679189342675E0	-1.16353108798584E0	0.261085933066335E0	1.0E0	-1.17008881387823E0
Calml4	9	1519.20814849141E0	188.446608515984E0	89.3651852053773E0	protein_coding	ensembl_havana	3.79374994464355E-4	0.141711735432215E0	-2.57558436959187E0	0.246459771448392E0	0.741676792910003E0	-1.31981124246965E0	0.0955145571841777E0	1.0E0	-1.48276941896032E0
Ptgr1	4	1831.4300679574E0	227.072310882614E0	107.731180468083E0	protein_coding	ensembl_havana	3.9806442409787E-4	0.143695565070514E0	-1.83514618790099E0	0.517519052031009E0	0.868830863001864E0	-1.11112186361558E0	0.982616164814111E0	1.0E0	-1.00348809659271E0
Gm15943	15	216.753178387207E0	52.6714123181322E0	12.7501869639533E0	antisense	havana	4.00073319251846E-4	0.143695565070514E0	-4.1879151091941E0	0.753504954990309E0	0.947152971212131E0	1.13371162771041E0	0.365849637724362E0	1.0E0	-1.43269321457893E0
BC060293	7	467.733144099129E0	45.8361755239678E0	27.5137143587723E0	TEC	havana	4.6335540021394E-4	0.163284694524448E0	3.81657009829671E0	0.469899811488313E0	0.849828749585762E0	1.26080424869365E0	0.657838292812841E0	1.0E0	-1.14744335957408E0
Kif7	7	1439.17077215912E0	190.787560174568E0	84.6571042446543E0	protein_coding	ensembl_havana	4.80655691884148E-4	0.166244562172597E0	-2.06616909540287E0	0.0245297061678265E0	0.442837651798333E0	-1.53065832375356E0	0.435109501326852E0	1.0E0	-1.16104299913372E0
Cfap52	11	1362.30533854736E0	202.492318467486E0	80.1356081498446E0	protein_coding	ensembl_havana	5.17732406638621E-4	0.1700761215316E0	-2.9771520966049E0	0.688668137730907E0	0.928234989542423E0	-1.1205247117354E0	0.274599129382523E0	1.0E0	-1.35856668204979E0
Ccdc40	11	6721.34531777639E0	922.33495348196E0	395.373253986846E0	protein_coding	ensembl_havana	5.27579028443829E-4	0.1700761215316E0	-2.53422438819207E0	0.131310751235466E0	0.65528646949117E0	-1.43764038508011E0	0.524252070828607E0	1.0E0	-1.16468428708591E0
Saxo2	7	1942.38416434335E0	259.845634102786E0	114.257892020197E0	protein_coding	ensembl_havana	5.28325416133103E-4	0.1700761215316E0	-2.70698636080163E0	0.043603781454669E0	0.529182434390987E0	-1.68493628452134E0	0.995539105146943E0	1.0E0	-1.00143787669825E0
Nab2	10	2646.84821325748E0	239.947545004825E0	155.696953721028E0	protein_coding	ensembl_havana	5.47387671517008E-4	0.1700761215316E0	-1.54494036377838E0	0.782476511863393E0	0.955871136900555E0	1.03227128553862E0	0.0648042873631374E0	1.0E0	1.23728735788353E0
Lrrc10b	19	1434.6709229071E0	203.662794296778E0	84.3924072298293E0	protein_coding	ensembl_havana	5.51409379846722E-4	0.1700761215316E0	-2.1498580380827E0	0.645699030899301E0	0.913615212129261E0	-1.09981602607547E0	0.749359302974276E0	1.0E0	-1.065970178874E0
Dock7	4	12586.7165622935E0	855.556817155421E0	740.395091899618E0	protein_coding	ensembl_havana	5.52689851863193E-4	0.1700761215316E0	-1.31836475107895E0	0.605623947367137E0	0.897015890036918E0	-1.03700463133499E0	0.381211920961791E0	1.0E0	-1.06313375667254E0
Ldlr	9	7201.29189577252E0	567.52616540466E0	423.605405633677E0	protein_coding	ensembl_havana	5.55888992075955E-4	0.1700761215316E0	-1.42289189382827E0	0.0373098878552567E0	0.511627588452738E0	1.20839010750864E0	0.00468977038715777E0	1.0E0	1.29377888867019E0
Lrrc23	6	2828.69851020227E0	392.109402812762E0	166.394030011898E0	protein_coding	ensembl_havana	5.69057179887415E-4	0.1700761215316E0	-2.40039764066904E0	0.0572372024321418E0	0.560323517175989E0	-1.54761555091674E0	0.871680485286444E0	1.0E0	-1.03736258109385E0
Zmynd12	4	171.935262252404E0	29.2618957322957E0	10.1138389560237E0	protein_coding	ensembl_havana	5.75619795602026E-4	0.1700761215316E0	-6.57480759704835E0	0.79302233513705E0	0.959440783916749E0	1.13316452305555E0	0.600520959481141E0	1.0E0	1.24475630188843E0
Cbr2	11	197482.552526186E0	30088.2516677757E0	11616.6207368345E0	protein_coding	ensembl_havana	5.92124889218174E-4	0.1700761215316E0	-1.99539686172619E0	0.158245113976816E0	0.682556342221572E0	-1.28909787865254E0	0.559804750096416E0	1.0E0	-1.1106124799266E0
Cyp2f2	7	142499.871011514E0	22519.9549555748E0	8382.34535361848E0	protein_coding	ensembl_havana	5.99295904435999E-4	0.1700761215316E0	-2.06920248097942E0	0.365022318088242E0	0.808242066974998E0	-1.18743390138066E0	0.579672583023437E0	1.0E0	-1.11069871481238E0
Dcdc2a	13	1097.05166881668E0	116.264040829427E0	64.5324511068633E0	protein_coding	ensembl_havana	6.01788436665436E-4	0.1700761215316E0	-2.81047101885284E0	0.219974326991954E0	0.726541651636116E0	-1.37997925790926E0	0.666682871270064E0	1.0E0	1.11831782884727E0
Il27ra	8	646.989932836934E0	62.4436425026811E0	38.058231343349E0	protein_coding	ensembl_havana	6.11201710694755E-4	0.1700761215316E0	2.652740847851E0	0.0158172413265932E0	0.397162518288399E0	1.76613011006951E0	0.126389609613701E0	1.0E0	-1.42925873182139E0
Stmnd1	13	1441.52141082295E0	200.151366808902E0	84.7953771072321E0	protein_coding	ensembl_havana	6.26836443173008E-4	0.1700761215316E0	-3.53550022571349E0	0.552842437572176E0	0.880734318616848E0	-1.21578378739141E0	0.74384746992566E0	1.0E0	-1.11170708476792E0
Gm12444	4	522.607202131616E0	63.2056947817587E0	30.7416001253892E0	processed_pseudogene	havana	6.28326411397998E-4	0.1700761215316E0	-2.77163904757352E0	0.682231545087167E0	0.925930812095307E0	-1.11796115657544E0	0.249950725891231E0	1.0E0	-1.36668042350913E0
Cep290	10	9389.4297817709E0	887.220678603205E0	552.3193989277E0	protein_coding	ensembl_havana	6.71870000184903E-4	0.174645986896434E0	-1.65950646578542E0	0.181520928177484E0	0.701170868746839E0	-1.19565902532011E0	0.265649896572017E0	1.0E0	-1.15992763274301E0
Kin	2	2204.93517817869E0	289.107529835081E0	129.702069304629E0	protein_coding	ensembl_havana	6.73108799017162E-4	0.174645986896434E0	-2.03407050147581E0	0.648885900601128E0	0.915052398928591E0	-1.08990388929709E0	0.595514226299634E0	1.0E0	-1.1061483224195E0
Ighg2b	12	234.307997557333E0	49.4311696827104E0	13.7828233857254E0	IG_C_gene	ensembl_havana	6.83654483030485E-4	0.174645986896434E0	14.6315818282729E0	0.560620768280789E0	0.884508072743444E0	1.43111971065708E0	0.6622945086556E0	1.0E0	1.34244769221744E0
Ppp1r36	12	986.680573881685E0	156.843761125105E0	58.0400337577462E0	protein_coding	ensembl_havana	6.86503777464039E-4	0.174645986896434E0	-2.80872944754909E0	0.333913640536119E0	0.789678328490636E0	-1.31251789319331E0	0.982692272887689E0	1.0E0	1.00591886418821E0
Mns1	9	4942.14170717173E0	520.861744034863E0	290.714218068925E0	protein_coding	ensembl_havana	6.98447190695133E-4	0.174645986896434E0	-2.24326682836268E0	0.146504782439587E0	0.671926902876246E0	-1.36228011386428E0	0.392931277068489E0	1.0E0	-1.19813148690142E0
Mmp15	8	16776.7825380379E0	1157.30765266103E0	986.869561061053E0	protein_coding	ensembl_havana	7.05121217791873E-4	0.174645986896434E0	-1.32634685447785E0	0.46073550300074E0	0.845946660285479E0	-1.05667593527674E0	0.287550690698117E0	1.0E0	-1.08193693795682E0
C77080	4	7925.27828199506E0	706.967400892264E0	466.192840117357E0	protein_coding	ensembl_havana	7.17353986560884E-4	0.174645986896434E0	-1.43984372613136E0	0.992714026146758E0	0.999516361469365E0	-1.00089227829615E0	0.603436393798512E0	1.0E0	1.05199325481646E0
Gm5846	3	4428.59146625827E0	512.66841322982E0	260.505380368134E0	processed_pseudogene	havana	7.20016115598084E-4	0.174645986896434E0	-1.80572454991834E0	0.906524206206996E0	0.983740200995181E0	1.01873646738284E0	0.204963740043882E0	1.0E0	-1.220122137094E0
Plac8	5	744.554926238565E0	106.895049030013E0	43.7973486022686E0	protein_coding	ensembl_havana	7.29922344838153E-4	0.174778969673618E0	3.85698468757008E0	2.18584361516192E-4	0.0974403546767457E0	3.0340815864331E0	0.211567988391443E0	1.0E0	1.44218794314244E0
Gm28592	10	699.47548559081E0	105.342824636264E0	41.1456167994594E0	lincRNA	havana	7.96271646268087E-4	0.186830486479366E0	-4.70510940619104E0	0.953009583870369E0	0.993711478223921E0	-1.02438969764161E0	0.80255399571563E0	1.0E0	-1.10610610089765E0
St14	9	4527.91386479572E0	393.279878642054E0	266.347874399748E0	protein_coding	ensembl_havana	8.02802939584205E-4	0.186830486479366E0	-1.52586933893366E0	0.794697212973697E0	0.95959686591519E0	-1.03020258471463E0	0.859119558038889E0	1.0E0	-1.02022650139207E0
Iqgap2	13	8904.01572771303E0	1109.61108616865E0	523.765631041943E0	protein_coding	ensembl_havana	8.1536846716133E-4	0.186830486479366E0	-1.88642150519662E0	0.837508158882758E0	0.968631667977913E0	-1.03565021393613E0	0.859006284721876E0	1.0E0	1.03068254800592E0
Rnf186	4	1162.90325997734E0	153.332333637229E0	68.4060741163139E0	protein_coding	ensembl_havana	8.2355296809672E-4	0.186830486479366E0	-2.09621727581777E0	0.927753308061338E0	0.988738860751019E0	-1.01900223807143E0	0.751615439119347E0	1.0E0	-1.06546644770312E0
Ncr1	7	551.269608463031E0	79.3775116559505E0	32.4276240272371E0	protein_coding	ensembl_havana	8.32783965516346E-4	0.186830486479366E0	9.14023137536442E0	0.0126773762509477E0	0.370732023978103E0	2.02806860582324E0	0.766831902168064E0	1.0E0	1.08720705505544E0
Lpar3	3	1924.2973896642E0	250.481827468451E0	113.193964097894E0	protein_coding	ensembl_havana	8.40477626719327E-4	0.186830486479366E0	-1.89983911393002E0	0.566669773925342E0	0.886531865031676E0	-1.10938190595879E0	0.543048406471895E0	1.0E0	-1.11390758321653E0
Ak7	12	5343.79258899999E0	661.318843549882E0	314.340740529411E0	protein_coding	ensembl_havana	8.81221715441328E-4	0.186830486479366E0	-2.41779042908433E0	0.0985372271396849E0	0.618917256594273E0	-1.48090026069856E0	0.681684636564173E0	1.0E0	-1.10195388521362E0
Slc4a5	6	6488.51241620471E0	886.050202773913E0	381.677200953218E0	protein_coding	ensembl_havana	8.81884481556143E-4	0.186830486479366E0	-1.8834287710681E0	0.0051087833213889E0	0.276570278532117E0	-1.61946543170853E0	0.309150767801463E0	1.0E0	-1.19081567525017E0
Ascc2	11	12375.6348381497E0	1605.89283778839E0	727.978519891158E0	protein_coding	ensembl_havana	8.98614726602939E-4	0.186830486479366E0	-1.69139734840915E0	0.289983776619101E0	0.769517578066993E0	-1.16335486444677E0	0.815657916142069E0	1.0E0	-1.03375005045167E0
Cep126	9	3598.03546595019E0	486.9179449854E0	211.649145055893E0	protein_coding	ensembl_havana	9.00634719389507E-4	0.186830486479366E0	-2.55846801847696E0	0.0963385361147512E0	0.617124659218824E0	-1.52537184560513E0	0.27490583528937E0	1.0E0	-1.31755121957659E0
Hist1h2br	13	84.9578921970691E0	18.8737193333985E0	4.99752307041583E0	protein_coding	ensembl_havana	9.01849320415892E-4	0.186830486479366E0	78.9051575607904E0	0.849174927791547E0	0.969978831430029E0	-1.17508523646026E0	0.382849445571688E0	1.0E0	2.42685790201855E0
Ldhb-ps	19	3446.33627584619E0	434.246532667268E0	202.72566328507E0	processed_pseudogene	havana	9.08040017128771E-4	0.186830486479366E0	-2.08978076626506E0	0.828647777652563E0	0.966979883050072E0	1.04459428664733E0	0.613070924300108E0	1.0E0	1.10589729610517E0
Gm45074	8	1524.55980171085E0	149.800338865867E0	89.6799883359324E0	TEC	havana	9.10294708444733E-4	0.186830486479366E0	1.99167579863417E0	0.80819324727E0	0.963705875124797E0	1.04605691502467E0	0.724196484116492E0	1.0E0	1.06600462725306E0
Coro2a	4	3852.12603407611E0	304.669586195279E0	226.595649063301E0	protein_coding	ensembl_havana	9.26568098845171E-4	0.187471827681802E0	1.59068837779724E0	0.00742035712969436E0	0.313805803311206E0	1.4044283491575E0	0.155532668625052E0	1.0E0	1.19061274703108E0
Mir6516	11	466.127697332083E0	111.195203782724E0	27.4192763136519E0	miRNA	mirbase	9.33494671221696E-4	0.187471827681802E0	-4.81476730093716E0	0.13551824004729E0	0.658129717220422E0	-1.88960581048457E0	0.329542481300991E0	1.0E0	-1.51208212172677E0
Gm33248	7	574.550137414778E0	67.2541905697026E0	33.7970669067516E0	sense_intronic	havana	9.49563970482817E-4	0.188028195921738E0	-5.58661896900928E0	0.545908365701602E0	0.878959529845587E0	-1.16094943102732E0	0.128510903086298E0	1.0E0	1.44104780509344E0
Tcea3	4	1315.07393097384E0	129.922817051393E0	77.3572900572848E0	protein_coding	ensembl_havana	9.63092352325525E-4	0.188028195921738E0	-2.42627878091862E0	0.562324209496635E0	0.885359102489261E0	-1.14887222517949E0	0.508050473297757E0	1.0E0	-1.16882535612951E0
Tex26	5	147.164915488452E0	29.2618957322957E0	8.65675973461484E0	protein_coding	ensembl_havana	9.66467141858269E-4	0.188028195921738E0	-8.52918578170077E0	0.353133204307875E0	0.802759111107374E0	-1.64995715964448E0	0.839345614977507E0	1.0E0	1.11144562021308E0
Pcsk1	13	218.22782880771E0	44.4780815130894E0	12.8369311063359E0	protein_coding	ensembl_havana	9.91145898762239E-4	0.190841566507034E0	-5.06393213008144E0	0.512571740157792E0	0.867775778727981E0	-1.33591060121124E0	0.453558962910377E0	1.0E0	-1.39256768273153E0
Cldn7	11	2267.33003861924E0	278.573247371455E0	133.372355212896E0	protein_coding	ensembl_havana	0.00101125293309241E0	0.192035548679838E0	-1.9504907100204E0	0.928235197163714E0	0.988783890607056E0	-1.01684748746964E0	0.762150708556673E0	1.0E0	-1.05707029876323E0
Mlf1	3	1738.873414756E0	261.016109932077E0	102.286671456235E0	protein_coding	ensembl_havana	0.00102754205504592E0	0.192035548679838E0	-3.12945308624096E0	0.915945930999715E0	0.985764237502139E0	1.033656444039E0	0.747289938447937E0	1.0E0	-1.10452642779488E0
Six1	12	934.801459951551E0	143.738989725058E0	54.9883211736206E0	protein_coding	ensembl_havana	0.00102819268983155E0	0.192035548679838E0	-3.44612697426779E0	0.0254939657125117E0	0.44793113604194E0	-2.12477787673394E0	0.565387533057027E0	1.0E0	-1.20990098009991E0
Myo5c	9	26996.8612782203E0	2656.98013249245E0	1588.05066342472E0	protein_coding	ensembl_havana	0.00105718176513825E0	0.195494889381061E0	-1.61879441255489E0	0.0151370726250506E0	0.390112539459647E0	-1.37729276285646E0	0.232810194739316E0	1.0E0	-1.170198321237E0
Cdh1	8	38480.0453446764E0	3212.95615140607E0	2263.53207909861E0	protein_coding	ensembl_havana	0.00107145459694829E0	0.195589156200546E0	-1.42620223116571E0	0.655141482123647E0	0.916570428637011E0	1.04448987138682E0	0.854664303565764E0	1.0E0	1.01796747764614E0
Nlrc5	8	3571.18920093009E0	348.654822124693E0	210.069952995888E0	protein_coding	ensembl_havana	0.00108855517793092E0	0.195589156200546E0	2.00977314136516E0	0.960226226239464E0	0.994361032637377E0	-1.00863629871113E0	0.195918748156304E0	1.0E0	1.24921287469765E0
Foxj1	11	4375.05661990295E0	499.79317910761E0	257.356271758997E0	protein_coding	ensembl_havana	0.00109670639651358E0	0.195589156200546E0	-2.30135931048161E0	0.20498489692954E0	0.718195689117923E0	-1.33628309014349E0	0.273609464710944E0	1.0E0	-1.28184808600238E0
Ccdc65	15	944.751457763594E0	108.85425212414E0	55.5736151625644E0	protein_coding	ensembl_havana	0.00109958030738648E0	0.195589156200546E0	-2.55778908811331E0	0.26592733526789E0	0.753561650856984E0	-1.33497947663587E0	0.245149147607707E0	1.0E0	-1.34764270802376E0
Gm45234	6	7115.65353532766E0	592.959674677389E0	418.567855019274E0	protein_coding	havana	0.00113751797948788E0	0.199278049314482E0	1.7711816213559E0	0.141487201271037E0	0.667301683849911E0	1.25939174203259E0	0.457864271665559E0	1.0E0	-1.12264463857183E0
Gm37194	14	141023.48139907E0	41289.7053540985E0	8295.49890582764E0	TEC	havana	0.00114372773504126E0	0.199278049314482E0	-6.58175744580957E0	0.14151239826228E0	0.667301683849911E0	-2.14216601312389E0	0.634212420380076E0	1.0E0	-1.27960625939157E0
Cldn10	14	942.825856142034E0	132.263768709976E0	55.4603444789432E0	protein_coding	ensembl_havana	0.00115232796091257E0	0.199278049314482E0	-1.93204089887164E0	0.118821883417175E0	0.643991522101741E0	-1.36903937576003E0	0.102667884583499E0	1.0E0	1.37892031803471E0
Ptp4a3	15	10024.2596310462E0	758.543767494683E0	589.662331238011E0	protein_coding	ensembl_havana	0.00118083178652685E0	0.199956091210184E0	1.3850119765371E0	0.275060242909405E0	0.757641627575854E0	-1.10344092004403E0	0.673081388603483E0	1.0E0	-1.03825707517076E0
Drc3	11	2062.57897676067E0	216.538028418988E0	121.328175103569E0	protein_coding	ensembl_havana	0.00118754152465043E0	0.199956091210184E0	-2.25722156320151E0	0.224043397222945E0	0.726541651636116E0	-1.31261965383879E0	0.688596179855379E0	1.0E0	-1.09273029856533E0
Lmod1	1	6100.57037034366E0	744.422627429602E0	358.857080608451E0	protein_coding	ensembl_havana	0.00118836676791403E0	0.199956091210184E0	-2.03631065447647E0	0.271410339383759E0	0.755783151604525E0	-1.2427754664091E0	0.411957715609959E0	1.0E0	-1.17468954978275E0
Ripor2	13	3972.03023650495E0	460.389567604513E0	233.648837441468E0	protein_coding	ensembl_havana	0.00124104903254046E0	0.206956006971056E0	2.30256990419412E0	0.00305129987989324E0	0.237454699403192E0	1.93439517641629E0	0.497270570681315E0	1.0E0	-1.16220940907928E0
Gm10785	16	187.244418205163E0	27.047283406337E0	11.0143775414802E0	antisense	havana	0.00126518856893209E0	0.208940804266289E0	5.89023300727942E0	0.32761539305428E0	0.78618433715467E0	-1.48025477408736E0	0.00199095539229024E0	1.0E0	3.81806178916768E0
Gas8	8	3988.99685438935E0	496.281751619735E0	234.646873787609E0	protein_coding	ensembl_havana	0.00127532535666097E0	0.208940804266289E0	-2.01575322090446E0	0.167000852434531E0	0.691780497718178E0	-1.31076834410812E0	0.339243095389089E0	1.0E0	-1.20517773251432E0
Maats1	16	1952.08077802678E0	273.891344054288E0	114.828281060399E0	protein_coding	ensembl_havana	0.00130032308459634E0	0.211183776095702E0	-2.72359670843111E0	0.24804491255656E0	0.742626158152903E0	-1.37920950591069E0	0.904322540212671E0	1.0E0	-1.03384204657509E0
Itgb3	11	4146.23634207689E0	316.823957984985E0	243.896255416288E0	protein_coding	ensembl_havana	0.00131809683711684E0	0.211252281440647E0	1.60989245913432E0	0.00543500391072968E0	0.281018409129741E0	1.43986037715928E0	0.1992217113855E0	1.0E0	1.17920124184404E0
Rpl13a-ps1	19	262.948298779036E0	27.6421134086649E0	15.4675469870021E0	processed_pseudogene	ensembl_havana	0.00132604239037919E0	0.211252281440647E0	8.97976353549819E0	0.436477019611937E0	0.839791557637573E0	1.47364591410127E0	0.247019818086207E0	1.0E0	1.75420973162136E0
Fhdc1	3	6676.53149325703E0	902.436864383999E0	392.737146662178E0	protein_coding	ensembl_havana	0.00133467736842086E0	0.211252281440647E0	-1.89645691924747E0	0.0865013898027258E0	0.605315270642754E0	-1.36265857644762E0	0.42283672584192E0	1.0E0	-1.1542757477885E0
Gsta4	9	3977.12197369326E0	518.520792376279E0	233.948351393721E0	protein_coding	ensembl_havana	0.00135519976368388E0	0.212698033498519E0	-1.92728573040574E0	0.744671047972136E0	0.944385863547178E0	-1.06286809485157E0	0.567699928467152E0	1.0E0	-1.11026187804972E0
Cd55	1	8830.99968096497E0	791.241660601275E0	519.470569468528E0	protein_coding	ensembl_havana	0.00139773647749986E0	0.217509650811061E0	-1.73809734377311E0	0.956083607215306E0	0.994361032637377E0	-1.00855401486519E0	0.0969805387606582E0	1.0E0	-1.2912404256411E0
Nupr1	7	7586.55144949279E0	1024.16635063035E0	446.267732323106E0	protein_coding	ensembl_havana	0.00141094494705044E0	0.217509650811061E0	-1.94144067856098E0	0.603288781607107E0	0.895948990091078E0	-1.10206445860177E0	0.598285533282434E0	1.0E0	-1.10337077285752E0
Dnah7b	1	3664.23069565503E0	353.819051630911E0	215.542982097355E0	protein_coding	ensembl_havana	0.00142801556572109E0	0.217509650811061E0	-1.9828162225102E0	0.135453635429409E0	0.658129717220422E0	-1.33041828452033E0	0.399673632738047E0	1.0E0	-1.17259821670336E0
Dnaic2	11	2315.70805368627E0	286.766578176498E0	136.218120805075E0	protein_coding	ensembl_havana	0.00143509897617934E0	0.217509650811061E0	-2.54098650688628E0	0.395487482782205E0	0.819078406289316E0	-1.24989100732693E0	0.659197045767291E0	1.0E0	-1.1211044218246E0
Gm10044	14	620.704170417521E0	95.8259931500384E0	36.51201002456E0	transcribed_unprocessed_pseudogene	havana	0.00145829172620557E0	0.217509650811061E0	-3.06769286474965E0	0.165177255600081E0	0.691358081978946E0	-1.42289146152109E0	0.778175520308442E0	1.0E0	-1.07477924768266E0
Ninl	2	1537.05518640338E0	119.461138897589E0	90.4150109649047E0	protein_coding	ensembl_havana	0.00148521612803376E0	0.217509650811061E0	-1.66247695201449E0	0.278687441566237E0	0.759436017723292E0	-1.16696056831925E0	0.441776165456258E0	1.0E0	-1.1159831354417E0
Trp73	4	1104.43951042748E0	169.718995247315E0	64.9670300251458E0	protein_coding	ensembl_havana	0.00150701214527772E0	0.217509650811061E0	-2.40910402512184E0	0.110156064609119E0	0.638763920995276E0	-1.50277637908596E0	0.787877947318776E0	1.0E0	-1.06907762349757E0
Bbs2	8	1633.12058760278E0	187.276132686692E0	96.0659169178104E0	protein_coding	ensembl_havana	0.00151119290428027E0	0.217509650811061E0	-1.73665200110583E0	0.249284508086951E0	0.743116312290283E0	-1.20575114012562E0	0.324036271579946E0	1.0E0	1.17200113846771E0
Tbca	13	679.669799513849E0	73.7399772453851E0	39.9805764419911E0	protein_coding	ensembl_havana	0.00152084882346191E0	0.217509650811061E0	-2.319570529812E0	0.802607634038143E0	0.962088619532148E0	1.06209200574622E0	0.420447787146007E0	1.0E0	-1.2097781718407E0
Epcam	17	4916.39018741591E0	474.04271086319E0	289.199422789171E0	protein_coding	ensembl_havana	0.00153423699878753E0	0.217509650811061E0	-1.64509364147076E0	0.693106253052243E0	0.929900545094228E0	1.05777680795968E0	0.80176871502998E0	1.0E0	-1.03608913641056E0
Eif4g3	4	29235.3588030597E0	2131.43648514042E0	1719.72698841528E0	protein_coding	ensembl_havana	0.00154259191439078E0	0.217509650811061E0	-1.23972844279646E0	0.414921057690977E0	0.831676288747693E0	1.05093257197591E0	0.58700338707704E0	1.0E0	1.03354309242163E0
Actn1	12	28749.3507480832E0	2481.40875809867E0	1691.13827929901E0	protein_coding	ensembl_havana	0.00154845443068418E0	0.217509650811061E0	-1.37283549844261E0	0.994239016920948E0	1.0E0	1.00065092072544E0	0.435958963760798E0	1.0E0	1.07243479050395E0
Gm37033	1	6553.7324902809E0	531.535719857354E0	385.513675898876E0	TEC	havana	0.00155692125691209E0	0.217509650811061E0	1.55030449187818E0	0.436869945619268E0	0.840207565981814E0	-1.09947380569346E0	0.809386239614583E0	1.0E0	-1.02993070281533E0
2610028H24Rik	10	3669.94547125013E0	383.916072007719E0	215.879145367655E0	protein_coding	ensembl_havana	0.00156148342574407E0	0.217509650811061E0	-1.85045146350041E0	0.545795981042329E0	0.878959529845587E0	1.11202603208201E0	0.242491970243771E0	1.0E0	1.2259768594741E0
Sec14l3	11	129014.635298977E0	14304.3851097754E0	7589.09619405746E0	protein_coding	ensembl_havana	0.0015664096639285E0	0.217509650811061E0	-1.52361096864323E0	0.739021584561247E0	0.942822239299654E0	-1.04054250276288E0	0.602232958978676E0	1.0E0	-1.06407532598761E0
Mylip	13	7107.48863214272E0	783.551834709668E0	418.087566596631E0	protein_coding	ensembl_havana	0.00157219054770537E0	0.217509650811061E0	1.95202328508122E0	0.00181286046875124E0	0.201161343673504E0	1.80797841075723E0	6.07056614365764E-5	0.314108263949258E0	2.12860703229417E0
Rsph1	17	1296.40601692586E0	149.267412406791E0	76.2591774662273E0	protein_coding	ensembl_havana	0.00158636875988295E0	0.217857421531867E0	-2.57897299814829E0	0.119831129112161E0	0.644458476538777E0	-1.51441285193832E0	0.623366079297101E0	1.0E0	1.13806459788628E0
Rhof	5	603.511816447379E0	49.7558041355969E0	35.5006950851399E0	protein_coding	ensembl_havana	0.00160649378457295E0	0.219010835142109E0	2.39098634670461E0	0.280655677197025E0	0.761226558671049E0	-1.26596653429921E0	0.849376106475266E0	1.0E0	-1.04169126041683E0
Gm47644	10	970.747802603722E0	114.496877384283E0	57.102811917866E0	sense_intronic	havana	0.00164808620920223E0	0.221871326488134E0	2.84536290979315E0	0.337576625120733E0	0.792711086775268E0	1.31660103029433E0	0.0228096084748241E0	1.0E0	-1.88754041645641E0
Rpgrip1l	8	4149.35612666589E0	368.699886226926E0	244.079772156817E0	protein_coding	ensembl_havana	0.0016512751557805E0	0.221871326488134E0	-1.81426241791545E0	0.25790900973159E0	0.74809233961126E0	-1.21133620333872E0	0.197268580695984E0	1.0E0	-1.24180275285942E0
Atp2b2	6	3291.84185405367E0	671.853126013509E0	193.637756120804E0	protein_coding	ensembl_havana	0.00166932065188624E0	0.221871326488134E0	-2.56789063694509E0	0.191614585122036E0	0.706836847487988E0	-1.42786622623012E0	0.508440331176059E0	1.0E0	1.196412079773E0
Ttc6	12	2213.79305757431E0	245.799924151284E0	130.223121033783E0	protein_coding	ensembl_havana	0.00167499368393355E0	0.221871326488134E0	-2.00159097271645E0	0.0626665235642046E0	0.571354725481496E0	-1.4487573838979E0	0.419935164865453E0	1.0E0	-1.1717622385491E0
Ctxn1	8	579.811015020899E0	65.5466464403423E0	34.106530295347E0	protein_coding	ensembl_havana	0.00174070501371166E0	0.228951743247131E0	-2.24209590680016E0	0.623062692620702E0	0.904221323616003E0	-1.12888533171517E0	0.755857561834703E0	1.0E0	-1.07574484315581E0
Gm37530	4	468.27031735401E0	117.93968387697E0	27.54531278553E0	TEC	havana	0.00179362720038893E0	0.233375141550266E0	6.14262386204863E0	0.0642393074277395E0	0.571496320395872E0	-2.37646059417068E0	0.530876663257779E0	1.0E0	1.35411997353478E0
Bcl2l14	6	573.462033509892E0	76.0809289039688E0	33.7330607946995E0	protein_coding	ensembl_havana	0.00181196627833961E0	0.233375141550266E0	-2.91153592669875E0	0.44730330223021E0	0.84267075554867E0	-1.26412393758752E0	0.293234894800193E0	1.0E0	1.37750877390955E0
4933428G20Rik	11	285.689885528129E0	31.3277285298202E0	16.8052873840076E0	protein_coding	havana	0.00184931158321872E0	0.233375141550266E0	3.52788386337625E0	0.373568347588112E0	0.811682529607025E0	-1.3091080923726E0	0.862244405629867E0	1.0E0	-1.05324423983592E0
Diras2	13	1149.38352671721E0	111.195203782724E0	67.6107956892476E0	protein_coding	ensembl_havana	0.00184960653747964E0	0.233375141550266E0	-2.36228571491908E0	0.130860231001627E0	0.65528646949117E0	-1.44011265714938E0	0.105090869927594E0	1.0E0	-1.4716425666752E0
Kank1	19	8713.77573543538E0	787.7302331134E0	512.575043260905E0	protein_coding	ensembl_havana	0.0018819095338405E0	0.233375141550266E0	-1.4550921764035E0	0.156339010955811E0	0.681911188141447E0	-1.16724360069994E0	0.348535806998295E0	1.0E0	-1.10636230088372E0
Prr18	17	2347.77169742744E0	268.038964907828E0	138.104217495732E0	protein_coding	ensembl_havana	0.00188934965788374E0	0.233375141550266E0	-1.86089847532858E0	0.296878585644531E0	0.770790926054181E0	-1.20866895447079E0	0.201577134074741E0	1.0E0	-1.25808710962691E0
Get1	16	1403.32984519588E0	143.968527002895E0	82.5488144232868E0	protein_coding	ensembl_havana	0.00190115621424829E0	0.233375141550266E0	-1.79168278493639E0	0.468896531934924E0	0.849673088866652E0	-1.13414938086272E0	0.788451415444227E0	1.0E0	-1.04557241279474E0
Strbp	2	10235.7207005738E0	950.426373384964E0	602.10121768081E0	protein_coding	ensembl_havana	0.00190779866670529E0	0.233375141550266E0	-1.4986877807011E0	0.186577770630723E0	0.703272052890014E0	-1.16750596338533E0	0.367704811088868E0	1.0E0	-1.11081605421629E0
Lrrfip2	9	10839.6872703487E0	843.913072919407E0	637.628662961687E0	protein_coding	ensembl_havana	0.00193258141096412E0	0.233375141550266E0	-1.38924486558305E0	0.495043566123503E0	0.86134704652963E0	1.06743537235973E0	0.440791680697209E0	1.0E0	-1.07569827554947E0
Ldhb	6	8384.82281681826E0	1051.08729470406E0	493.224871577545E0	protein_coding	ensembl_havana	0.0019354804647836E0	0.233375141550266E0	-1.91239145148029E0	0.881556056764396E0	0.976503319624496E0	1.02846859365405E0	0.91190669942912E0	1.0E0	1.02092553556053E0
Ntng2	2	1394.4867398889E0	124.027298476619E0	82.0286317581707E0	protein_coding	ensembl_havana	0.00195767600779194E0	0.233375141550266E0	1.73367417113378E0	0.551396748693698E0	0.88021158032931E0	1.09742702952587E0	0.61533138551086E0	1.0E0	1.08157254622309E0
Actg2	6	6621.42808516136E0	841.572121260824E0	389.495769715374E0	protein_coding	ensembl_havana	0.00195924761247693E0	0.233375141550266E0	-2.42211923607714E0	0.650910448663715E0	0.916025686052377E0	1.12305355510674E0	0.764768058409324E0	1.0E0	-1.07940385608407E0
Mgst1	6	6535.13839237197E0	829.867362967905E0	384.419905433645E0	protein_coding	ensembl_havana	0.00198250195360815E0	0.233375141550266E0	-1.72862527367251E0	0.536312771065778E0	0.873601397627379E0	1.10463463741478E0	0.584612927637049E0	1.0E0	1.09089924785892E0
Insyn2b	11	1341.27265912626E0	158.00569079031E0	78.8983917133092E0	protein_coding	ensembl_havana	0.00198576083820219E0	0.233375141550266E0	2.32130403383952E0	0.0412366034691812E0	0.523882396696063E0	1.5899543018546E0	0.332001538348897E0	1.0E0	-1.24021151716292E0
1700016K19Rik	11	875.360594713877E0	106.513300465556E0	51.4917996890516E0	protein_coding	ensembl_havana	0.0019910333983499E0	0.233375141550266E0	-2.72127079629647E0	0.143757533549194E0	0.669565948652943E0	-1.52513699451857E0	0.288671592755095E0	1.0E0	-1.35330855017142E0
Aox3	1	15927.0575240625E0	2111.53839604246E0	936.885736709557E0	protein_coding	ensembl_havana	0.00200453205418897E0	0.233375141550266E0	-1.58979657659429E0	0.0841931434344439E0	0.604709816932828E0	-1.26434140502816E0	0.225569627839341E0	1.0E0	1.17766561617413E0
Cfap53	18	1830.57025254469E0	235.265641687657E0	107.680603090864E0	protein_coding	ensembl_havana	0.00200667318618064E0	0.233375141550266E0	-2.68100331592568E0	0.132523964290964E0	0.655319873993325E0	-1.53455652141538E0	0.431403582276312E0	1.0E0	-1.24830045312369E0
Acsl3	1	3146.13414340777E0	286.766578176498E0	185.066714318104E0	protein_coding	ensembl_havana	0.00201045531456859E0	0.233375141550266E0	-1.52624131466958E0	0.867512216733275E0	0.973235236633693E0	-1.02148614694583E0	0.338128694537404E0	1.0E0	-1.12348813750477E0
Pla2g4a	1	2173.83240494607E0	208.344697613945E0	127.872494408592E0	protein_coding	ensembl_havana	0.00202652093854096E0	0.233375141550266E0	-1.64096205801557E0	0.25315378426412E0	0.746211983940931E0	-1.18528198716457E0	0.869038144726761E0	1.0E0	-1.02402728054215E0
Pon1	6	2285.73451783815E0	476.383662521774E0	134.454971637539E0	protein_coding	ensembl_havana	0.00202748610949957E0	0.233375141550266E0	-2.59642196065706E0	0.152519691176096E0	0.676714688939161E0	-1.50017427252794E0	0.408900087305396E0	1.0E0	-1.25932136081312E0
Cd24a	10	18516.4584018382E0	1561.4147562753E0	1089.20343540225E0	protein_coding	ensembl_havana	0.00203673759558245E0	0.233375141550266E0	-1.77626252822097E0	0.23182706743504E0	0.733006015991201E0	-1.22010154107866E0	0.710202271916089E0	1.0E0	-1.06360429647895E0
Ccdc81	7	1269.14865022264E0	154.795835088524E0	74.6558029542727E0	protein_coding	ensembl_havana	0.00207166102727543E0	0.235929347600141E0	-2.88607392983342E0	0.209284449929252E0	0.721186181885665E0	-1.4728182471205E0	0.288622126711752E0	1.0E0	-1.38088665521631E0
Igkv10-96	6	120.574444244632E0	31.2084039303889E0	7.09261436733131E0	IG_V_gene	ensembl_havana	0.00209893947024558E0	0.23604943695733E0	17.6947880666067E0	0.655888746765603E0	0.916570428637011E0	1.34874336697258E0	0.650469506596991E0	1.0E0	1.32929278840356E0
Ift172	5	8700.76401038032E0	863.811162017368E0	511.809647669431E0	protein_coding	ensembl_havana	0.00210158000746838E0	0.23604943695733E0	-1.48970636666644E0	0.599185701614051E0	0.893975889826688E0	-1.06350549506514E0	0.558888899952101E0	1.0E0	-1.07025496202668E0
Dnah6	6	15427.953332061E0	1739.61033718531E0	907.526666591822E0	protein_coding	ensembl_havana	0.00211063104202356E0	0.23604943695733E0	-2.05635583609785E0	0.0110203377000228E0	0.358583357531928E0	-1.70464635848523E0	0.290662420991858E0	1.0E0	-1.2474508601906E0
Zfp182	X	2796.02455840843E0	237.606593346241E0	164.472032847555E0	protein_coding	ensembl_havana	0.00213566923519059E0	0.236448052114726E0	-1.68006354694459E0	0.916634028685974E0	0.985764237502139E0	1.0161660943547E0	0.781181361214162E0	1.0E0	1.04297111407175E0
Rfx3	19	4150.91577102594E0	342.949417982505E0	244.171515942702E0	protein_coding	ensembl_havana	0.00213951495461737E0	0.236448052114726E0	-1.49709606820516E0	0.311257392762817E0	0.777831127179324E0	-1.12758595690909E0	0.728989320076669E0	1.0E0	-1.04138171573304E0
Gm42992	5	896.804864821904E0	88.2995336320108E0	52.753227342465E0	TEC	havana	0.00215663304489519E0	0.236937855173573E0	2.09274828643879E0	0.493844903893446E0	0.861178809650336E0	-1.16186549646163E0	0.640619321301268E0	1.0E0	1.10130129796202E0
Susd2	10	1165.47026790333E0	175.571374393774E0	68.5570745825487E0	protein_coding	ensembl_havana	0.00219383608824218E0	0.239615652749119E0	-2.27638486090657E0	0.51192356183008E0	0.867750840745375E0	-1.17789436829996E0	0.398155913302697E0	1.0E0	-1.2259321012633E0
Gm20632	3	1137.71481081828E0	115.938561619448E0	66.9244006363696E0	antisense	havana	0.00227129438479047E0	0.245511899595656E0	2.16490223057174E0	0.253943181396462E0	0.746434319300979E0	1.29181695920521E0	0.492909234547358E0	1.0E0	-1.16359636184666E0
Gm9780	14	1457.94161911187E0	140.831159182668E0	85.7612717124632E0	protein_coding	ensembl_havana	0.00227411032982001E0	0.245511899595656E0	2.65968701813857E0	0.215940750474886E0	0.723871068069468E0	1.40369273511985E0	0.812461438836364E0	1.0E0	-1.06632856701228E0
Tubb1	2	759.943575237598E0	80.147814168998E0	44.7025632492705E0	protein_coding	ensembl_havana	0.00229207286823563E0	0.246028994023201E0	3.06944372333451E0	0.018034127583467E0	0.411788388863907E0	1.9398348872192E0	0.799958354517557E0	1.0E0	1.07097958023546E0
Ccdc113	8	2289.2111390571E0	323.051328884544E0	134.659478768065E0	protein_coding	ensembl_havana	0.00234421839858094E0	0.250188383030264E0	-2.87174823699837E0	0.441581179960477E0	0.841701373597393E0	-1.27007952596388E0	0.615367692511547E0	1.0E0	-1.16751104077348E0
Gphn	12	3938.03589765007E0	339.43799049463E0	231.649170450004E0	protein_coding	ensembl_havana	0.00236273596110844E0	0.25073192923649E0	-1.41507366401057E0	0.863450769678963E0	0.972884954151718E0	-1.01825563173087E0	0.914453453432547E0	1.0E0	-1.0111453187995E0
Kcnk12	17	162.335617336167E0	35.1142748787548E0	9.54915396095102E0	protein_coding	ensembl_havana	0.00242097484902031E0	0.254317968709988E0	-6.50949282972186E0	0.679451910564005E0	0.92505286123884E0	-1.24997065477382E0	0.32932272989657E0	1.0E0	1.71109398395843E0
Scml4	10	608.90498760379E0	64.1182513351984E0	35.8179404472818E0	protein_coding	ensembl_havana	0.00243603229687294E0	0.254317968709988E0	3.41542622316368E0	0.0498130154755845E0	0.547053234958697E0	1.80467221063871E0	0.792798809603241E0	1.0E0	-1.08063764610022E0
Il12rb2	6	303.522416446942E0	33.8677383065389E0	17.8542597909966E0	protein_coding	ensembl_havana	0.0024426932969476E0	0.254317968709988E0	3.20208948226799E0	0.0142682439470597E0	0.383194008663141E0	2.12190467898717E0	0.101500168778069E0	1.0E0	-1.66672150304984E0
D130004A15Rik	5	141.224319869461E0	33.943799049463E0	8.30731293349773E0	TEC	havana	0.00245099504030614E0	0.254317968709988E0	-8.48897690229991E0	0.930722666492752E0	0.988783890607056E0	1.05493232088755E0	0.922369586227968E0	1.0E0	1.06039850417446E0
Mfsd4a	1	6789.33433804445E0	526.666644255787E0	399.372608120262E0	protein_coding	ensembl_havana	0.00254275986297338E0	0.261494262159874E0	1.46971420259836E0	0.484270066761961E0	0.85553462324188E0	1.08355597085915E0	0.622970898040169E0	1.0E0	-1.05711094768298E0
9930120I10Rik	6	277.087576639001E0	31.3911303294662E0	16.2992692140589E0	TEC	havana	0.00254815846833523E0	0.261494262159874E0	4.46423954310965E0	0.74447591039394E0	0.944385863547178E0	1.12677670194945E0	0.659695122662143E0	1.0E0	1.17089561012282E0
Wfdc2	2	16773.4650212872E0	1836.47657615888E0	986.674413016893E0	protein_coding	ensembl_havana	0.00257203288618381E0	0.26250195746041E0	-1.71719078498613E0	0.331349043364136E0	0.787387941109176E0	-1.16933056915902E0	0.74742850718815E0	1.0E0	-1.05305665619995E0
Gabrp	11	5511.56192848642E0	731.547393307392E0	324.209525205084E0	protein_coding	ensembl_havana	0.00259934406186494E0	0.262563991551505E0	-2.26254566282711E0	0.31342197646287E0	0.779495585395657E0	-1.27866681278333E0	0.796670664033621E0	1.0E0	-1.06441947971726E0
9630010A21Rik	1	1444.48996774045E0	113.03935212038E0	84.9699981023792E0	TEC	havana	0.00260075699721735E0	0.262563991551505E0	1.68751617792627E0	0.546970303580968E0	0.879229224544431E0	-1.09692168930781E0	0.191454810986267E0	1.0E0	-1.21533575242985E0
Spata18	5	6044.77994868776E0	705.796925062972E0	355.57529109928E0	protein_coding	ensembl_havana	0.00265634737580558E0	0.265929376133832E0	-2.14151266060362E0	0.0342471084099926E0	0.494689283660814E0	-1.6174640159719E0	0.53699729051952E0	1.0E0	-1.1498730922861E0
Cmtm8	9	2422.4816400026E0	263.357061590661E0	142.498920000153E0	protein_coding	ensembl_havana	0.00266256857830629E0	0.265929376133832E0	-1.67514018770312E0	0.865846973077834E0	0.973095980334041E0	-1.02662996705032E0	0.40552390032432E0	1.0E0	-1.13787336186008E0
Gm37139	2	936.620320198176E0	85.3811112701361E0	55.0953129528339E0	TEC	havana	0.00268307915780679E0	0.266552496969986E0	1.86584872928161E0	0.546449382999644E0	0.879148516348037E0	-1.11456734606093E0	0.143729903835445E0	1.0E0	-1.30141455663564E0
Adgb	10	2992.20393295221E0	375.722741202676E0	176.011996056012E0	protein_coding	ensembl_havana	0.0027074182360832E0	0.266959004675621E0	-2.60387485929793E0	0.133591609332672E0	0.656414389324309E0	-1.53328650837542E0	0.823222325823696E0	1.0E0	-1.06536211640962E0
Sox2	3	1464.86083757892E0	169.718995247315E0	86.1682845634658E0	protein_coding	ensembl_havana	0.00274070148687703E0	0.266959004675621E0	-2.20357010315063E0	0.00597654584588688E0	0.286951019957916E0	-1.92822634863925E0	0.0346440328686394E0	1.0E0	-1.64093013340032E0
Mob3b	4	4791.54986842618E0	341.778942153214E0	281.855874613305E0	protein_coding	ensembl_havana	0.00274887559721592E0	0.266959004675621E0	-1.37174392093223E0	0.713381820686867E0	0.934560860086198E0	-1.03521265587997E0	0.512707423923391E0	1.0E0	-1.06331019333891E0
Myb	10	4285.5886400241E0	602.795052085291E0	252.093449413182E0	protein_coding	ensembl_havana	0.00276327107010172E0	0.266959004675621E0	-2.27658122679632E0	0.341622854288383E0	0.795373977754193E0	-1.26456632546489E0	0.522289707542009E0	1.0E0	-1.17035604232662E0
Gm10773	10	771.895701120677E0	77.3979175442618E0	45.4056294776869E0	TEC	havana	0.00276845574590328E0	0.266959004675621E0	2.05778498409456E0	0.218557620643581E0	0.726397294936553E0	-1.27031052241432E0	0.896361130004932E0	1.0E0	-1.02640775446124E0
Mtus1	8	39759.1194104615E0	3606.23603004812E0	2338.77173002715E0	protein_coding	ensembl_havana	0.00280617326069535E0	0.266959004675621E0	-1.3367200383519E0	0.641509203236525E0	0.91152027669029E0	-1.04150531485686E0	0.641272893343486E0	1.0E0	1.04140794880003E0
Ndufb1-ps	12	1474.24996298506E0	143.968527002895E0	86.7205860579445E0	protein_coding	havana	0.00283576061460813E0	0.266959004675621E0	-1.82933143513015E0	0.386008945563601E0	0.816028049037745E0	1.17644910236413E0	0.349117585065377E0	1.0E0	-1.18269930112733E0
Igsf11	16	400.859596572214E0	59.6942672938832E0	23.5799762689538E0	protein_coding	ensembl_havana	0.00284583486324644E0	0.266959004675621E0	-3.38174042168297E0	0.0569586888316711E0	0.560323517175989E0	-2.002019013105E0	0.548468488889805E0	1.0E0	-1.23665301358906E0
Abca1	4	27651.6709790372E0	3301.10338626537E0	1626.56888111984E0	protein_coding	ensembl_havana	0.00285034564070899E0	0.266959004675621E0	1.79292963645554E0	0.0192671156884608E0	0.421711167096327E0	1.50935937090828E0	0.00522721952656654E0	1.0E0	1.6308442812848E0
Gm10847	14	511.183730814573E0	50.9770503442536E0	30.0696312243867E0	antisense	havana	0.00285446846762539E0	0.266959004675621E0	2.83302856574133E0	0.430609403340895E0	0.837075514916119E0	-1.26440939633877E0	0.453704335359813E0	1.0E0	1.24824265681569E0
Spag16	1	2004.92250780013E0	279.743723200747E0	117.93661810589E0	protein_coding	ensembl_havana	0.00285587938096273E0	0.266959004675621E0	-2.82309700309046E0	0.260940538968476E0	0.750531884689214E0	-1.41785538075352E0	0.880428726849614E0	1.0E0	-1.04752152793674E0
Scarb1	5	5681.07356639313E0	426.03252416281E0	334.180798023125E0	protein_coding	ensembl_havana	0.00285869255957189E0	0.266959004675621E0	1.7261251382307E0	0.248669774915251E0	0.743037025010387E0	1.20561126310312E0	0.264805884004952E0	1.0E0	1.19651524968802E0
Gm8325	3	304.816252680394E0	27.3097771899237E0	17.9303678047291E0	transcribed_processed_pseudogene	ensembl_havana	0.00296591562999102E0	0.274581768838121E0	4.66803667825471E0	0.763038490201303E0	0.950344991330365E0	1.11990285991881E0	0.810730468090953E0	1.0E0	1.09239468730218E0
Tspan1	4	2207.36715107723E0	262.186585761369E0	129.845126533955E0	protein_coding	ensembl_havana	0.00297819907070639E0	0.274581768838121E0	-2.17640502942437E0	0.342643706023183E0	0.795874651741088E0	-1.2531565273027E0	0.768145664312311E0	1.0E0	-1.07151818978222E0
4732487G21Rik	12	447.420598561098E0	40.8356571634136E0	26.3188587388881E0	lincRNA	havana	0.00298442464390098E0	0.274581768838121E0	2.50155424818174E0	0.0881878461892951E0	0.606884452202456E0	-1.56319416419653E0	0.4087687791923E0	1.0E0	-1.2307393650661E0
Gm38118	1	2706.92261743783E0	222.619948036774E0	159.230742202226E0	TEC	havana	0.00304331947696566E0	0.275570135519365E0	1.53740892095128E0	0.99532096329312E0	1.0E0	1.00077589216339E0	0.83111552133285E0	1.0E0	1.02775524011175E0
Mok	12	1207.51582206511E0	154.502809466521E0	71.0303424744182E0	protein_coding	ensembl_havana	0.00304915708551416E0	0.275570135519365E0	-2.21081710738089E0	0.022083385051075E0	0.429641463244176E0	-1.7500545277593E0	0.190226140007485E0	1.0E0	-1.36922337388727E0
Abcc3	11	6508.7145184209E0	746.763579088186E0	382.865559907112E0	protein_coding	ensembl_havana	0.00306036680275251E0	0.275570135519365E0	-1.49677799957215E0	0.640494004450991E0	0.911372745134712E0	-1.06032719730146E0	0.147559523827689E0	1.0E0	1.19612946083081E0
Lrrfip1	1	25044.7454036965E0	1854.03371359825E0	1473.2203178645E0	protein_coding	ensembl_havana	0.00308896067601418E0	0.275570135519365E0	-1.44113768128774E0	0.77078446680569E0	0.953568621521983E0	1.03265961694203E0	0.552418057309255E0	1.0E0	-1.06761498598351E0
Dhrs9	2	281.295104213458E0	38.6989587721309E0	16.5467708360858E0	protein_coding	ensembl_havana	0.00309713388761716E0	0.275570135519365E0	5.69550616117009E0	0.741741238229175E0	0.943792831980313E0	1.12715005067867E0	0.355510316601607E0	1.0E0	1.41008567465104E0
Grap2	15	2018.98465213918E0	211.819223160923E0	118.763803067011E0	protein_coding	ensembl_havana	0.00309948136031659E0	0.275570135519365E0	1.90526893543983E0	0.00752489835858872E0	0.317251753145286E0	1.63995641409461E0	0.165826616171506E0	1.0E0	-1.28835176937734E0
Entpd3	9	514.986094853713E0	83.1037838797197E0	30.2932996972773E0	protein_coding	ensembl_havana	0.00310448056470493E0	0.275570135519365E0	-2.72103437456993E0	0.127957384767788E0	0.651720773195521E0	-1.62687650164768E0	0.808190590073681E0	1.0E0	-1.0774953667723E0
Gm19721	9	1436.5886233643E0	106.951076222592E0	84.5052131390763E0	TEC	havana	0.0031222895718186E0	0.275570135519365E0	1.64053273540327E0	0.825640473884537E0	0.966979883050072E0	1.03193656001174E0	0.131669239068079E0	1.0E0	-1.23563563860194E0
Tctex1d4	4	441.170080312042E0	51.5009364888404E0	25.951181194826E0	protein_coding	ensembl_havana	0.00314207033882849E0	0.275570135519365E0	-2.44366330510732E0	0.0670602168848371E0	0.575786136084733E0	-1.66330038244788E0	0.20412331027769E0	1.0E0	-1.39251770090979E0
C030034L19Rik	3	877.363726271615E0	84.6603092887635E0	51.6096309571538E0	lincRNA	havana	0.00315789593294066E0	0.275570135519365E0	2.58856587787673E0	0.649721651496467E0	0.915052398928591E0	-1.13534148354857E0	0.996243801697412E0	1.0E0	1.00130422299482E0
Gm48632	12	441.433222172927E0	47.9129965750192E0	25.9666601278192E0	TEC	havana	0.00317168634088862E0	0.275570135519365E0	2.5702695166098E0	0.115586383413398E0	0.642627617605455E0	-1.51336768443755E0	0.0286160121044758E0	1.0E0	-1.79290444154649E0
Reep6	10	3492.19986604334E0	483.406517497525E0	205.423521531961E0	protein_coding	ensembl_havana	0.00319704312699261E0	0.275570135519365E0	-1.93542464743048E0	0.0799320479943952E0	0.59440606620385E0	-1.43149691951576E0	0.407569552756655E0	1.0E0	-1.18111467923386E0
Mycl	4	1709.99846647178E0	256.33420661491E0	100.588145086575E0	protein_coding	ensembl_havana	0.00323796923031006E0	0.275570135519365E0	-2.16015127494755E0	0.535998628267595E0	0.873601397627379E0	-1.15967461204363E0	0.684612566889952E0	1.0E0	-1.10097776079689E0
Gm15478	5	1534.10093899772E0	153.686000286245E0	90.2412317057483E0	antisense	havana	0.00327888117211913E0	0.275570135519365E0	2.15128958702111E0	0.842486248697748E0	0.969227690857772E0	1.04650943260673E0	0.856759417642192E0	1.0E0	-1.04185240941732E0
Gm9929	1	543.633222681945E0	51.5009364888404E0	31.9784248636438E0	processed_transcript	havana	0.00328049394329561E0	0.275570135519365E0	-3.458908651939E0	0.630123399703962E0	0.907231653868911E0	1.18856058776118E0	0.747167167951624E0	1.0E0	-1.12278438441832E0
Gm44775	8	159.830989883621E0	20.6712164127698E0	9.40182293433064E0	TEC	havana	0.0032905220848193E0	0.275570135519365E0	29.7853853411127E0	0.876483937838096E0	0.975475662834522E0	-1.10388924744399E0	0.821331238576545E0	1.0E0	1.14341200692595E0
Nmnat2	1	1045.75938434284E0	88.6432557937515E0	61.5152579025202E0	protein_coding	ensembl_havana	0.00329075690209041E0	0.275570135519365E0	2.03707416886631E0	0.181075899071927E0	0.70089878976674E0	1.28893885646347E0	0.456024991588418E0	1.0E0	-1.14865546110406E0
Gm5431	11	690.840728193327E0	68.1838797413735E0	40.6376898937251E0	protein_coding	ensembl_havana	0.00329103568440388E0	0.275570135519365E0	-2.69638655252499E0	0.827123247701124E0	0.966979883050072E0	-1.06546052454933E0	0.842901696276285E0	1.0E0	-1.05879195303777E0
Iqub	6	1229.51641559988E0	179.08280188165E0	72.3244950352871E0	protein_coding	ensembl_havana	0.00330515886121339E0	0.275570135519365E0	-2.7758591231683E0	0.163154119898124E0	0.68835297831146E0	-1.54529671050978E0	0.754837876736627E0	1.0E0	-1.10189177601644E0
Armc4	18	977.072968732903E0	131.093292880685E0	57.4748805137002E0	protein_coding	ensembl_havana	0.00331841339746387E0	0.275570135519365E0	-2.42141091480699E0	0.352063885371497E0	0.801907851174129E0	-1.28888054665604E0	0.645766247705553E0	1.0E0	-1.13163240023263E0
Rassf9	10	8279.51074946809E0	790.071184771983E0	487.030044086358E0	protein_coding	ensembl_havana	0.0033518388071373E0	0.275570135519365E0	-1.63850716653228E0	0.267161615802618E0	0.755340220760747E0	-1.18269986193708E0	0.825515504944447E0	1.0E0	-1.03384797835991E0
Pcx	19	4703.67859486599E0	485.747469156108E0	276.686976168588E0	protein_coding	ensembl_havana	0.00335466930487208E0	0.275570135519365E0	-1.56526056208488E0	0.0850634237429174E0	0.605315270642754E0	1.27019515523366E0	0.242783787153618E0	1.0E0	1.17379052022307E0
6820408C15Rik	2	835.665140475165E0	112.365679612015E0	49.1567729691273E0	protein_coding	ensembl_havana	0.00337093857256096E0	0.275570135519365E0	-2.40519085649105E0	0.127648521670369E0	0.651720773195521E0	-1.51793196207695E0	0.493511275577837E0	1.0E0	-1.20044123114525E0
Atp1b1	1	34537.6277464966E0	3581.65603763299E0	2031.62516155863E0	protein_coding	ensembl_havana	0.00338891121534172E0	0.275570135519365E0	-1.5196829749377E0	0.645656133510578E0	0.913615212129261E0	1.06078207025271E0	0.161961618646113E0	1.0E0	1.19607425024798E0
Gm9595	13	133.552679742211E0	18.7276132686692E0	7.85603998483596E0	processed_pseudogene	havana	0.00339228194717372E0	0.275570135519365E0	-5.95092724299547E0	0.0055365002038212E0	0.28175807713016E0	4.86418962566391E0	0.809669023757821E0	1.0E0	1.12786794416492E0
Ppp1r14c	10	6835.14390156176E0	475.213186692482E0	402.067288327163E0	protein_coding	ensembl_havana	0.00339382479036591E0	0.275570135519365E0	-1.37151835283384E0	0.369559921714421E0	0.810650725069266E0	1.09105470707787E0	0.378393733442251E0	1.0E0	-1.0881340301307E0
Fkbp7	2	1082.01056404004E0	86.4789246911446E0	63.6476802376496E0	protein_coding	ensembl_havana	0.00340655667406586E0	0.275570135519365E0	1.87544642322929E0	0.562871659418401E0	0.885359102489261E0	1.11304983510348E0	0.824067961745666E0	1.0E0	1.04167572202334E0
Efcab1	16	1027.62950111733E0	145.139002832187E0	60.4487941833726E0	protein_coding	ensembl_havana	0.00341497058054943E0	0.275570135519365E0	-2.38284969668019E0	0.112325909912934E0	0.639906031903834E0	-1.53390981433943E0	0.730459548994126E0	1.0E0	-1.09525843979396E0
Gm9754	5	331.321462128646E0	44.0386784445965E0	19.4894977722733E0	antisense	ensembl_havana	0.0034230482111952E0	0.275570135519365E0	2.79244283907235E0	0.196642437477381E0	0.711699891436171E0	-1.48440732701175E0	0.447147089158725E0	1.0E0	1.26542721034652E0
5430403G16Rik	5	632.209176278625E0	63.2056947817587E0	37.1887750752132E0	protein_coding	havana	0.00346352277583747E0	0.277144900790648E0	-2.12249109228694E0	0.354665384308276E0	0.802875268630145E0	1.24484073176891E0	0.914281427740436E0	1.0E0	1.02556474466749E0
Cep70	9	3788.70753010883E0	479.895090009649E0	222.865148829931E0	protein_coding	ensembl_havana	0.00351589316861893E0	0.277144900790648E0	-1.92880978393915E0	0.329732544201937E0	0.78670548355274E0	-1.21878859805476E0	0.461820305704464E0	1.0E0	1.16031340080742E0
mt-Rnr2	M	5206272.30268471E0	598120.049936692E0	306251.31192263E0	Mt_rRNA	insdc	0.00352569493615803E0	0.277144900790648E0	-1.96100969563073E0	0.0536245959550857E0	0.555621944199228E0	-1.4894591526763E0	0.958886451590584E0	1.0E0	-1.01069936408662E0
Ubald2	11	880.48220566177E0	68.3048890161089E0	51.7930709212806E0	protein_coding	ensembl_havana	0.00352748522851268E0	0.277144900790648E0	1.82921488187054E0	0.729577887839176E0	0.94020052516196E0	1.06452928814207E0	0.153648529890454E0	1.0E0	1.28712751276897E0
Ccr7	11	509.268445668979E0	71.9689439013951E0	29.9569673922929E0	protein_coding	ensembl_havana	0.00353022675391886E0	0.277144900790648E0	3.32287489601112E0	0.00647219215728066E0	0.299953183428116E0	2.41530267966499E0	0.289299134407512E0	1.0E0	-1.3961512726373E0
Srsf10	4	10137.6842718149E0	765.491192356855E0	596.334368930289E0	protein_coding	ensembl_havana	0.00353481658800915E0	0.277144900790648E0	-1.31200860047076E0	0.417990008496407E0	0.832987456306448E0	-1.07018247675776E0	0.152920466122967E0	1.0E0	-1.12661699603571E0
Bnipl	3	581.959621577564E0	104.172348806973E0	34.2329189163273E0	protein_coding	ensembl_havana	0.00355486439878786E0	0.277144900790648E0	-2.87883026716879E0	0.428874978925593E0	0.836966673071466E0	-1.29500261833831E0	0.671051854089917E0	1.0E0	1.15106654442589E0
Cfap45	1	4245.72368794238E0	554.805543084326E0	249.748452231905E0	protein_coding	ensembl_havana	0.00356132013651847E0	0.277144900790648E0	-2.41830479927242E0	0.208386220690503E0	0.721186181885665E0	-1.40681496433811E0	0.798377382118795E0	1.0E0	-1.07156236259217E0
Irx2	13	4589.76238781917E0	399.132257788513E0	269.986022812892E0	protein_coding	ensembl_havana	0.00358139618512143E0	0.277550774064369E0	-1.44277150503578E0	0.960587725913669E0	0.994361032637377E0	-1.00570023306458E0	0.806055177116939E0	1.0E0	1.0282409604683E0
Cnr2	4	1177.77877230994E0	91.0195466988232E0	69.2811042535258E0	protein_coding	ensembl_havana	0.00366448152141112E0	0.28001495018672E0	1.95310853768685E0	0.342864472625013E0	0.795874651741088E0	1.19154001852511E0	0.224637951705916E0	1.0E0	1.25355631234878E0
Lck	4	805.001573537139E0	98.4281144533786E0	47.3530337374788E0	protein_coding	ensembl_havana	0.0036654874816899E0	0.28001495018672E0	2.4213417826106E0	0.00269337847237835E0	0.228655589675502E0	2.16390768480609E0	0.970930986863969E0	1.0E0	-1.0095048281897E0
Thsd1	8	4629.54062972828E0	322.486840614019E0	272.325919395781E0	protein_coding	ensembl_havana	0.00366917217605964E0	0.28001495018672E0	1.41616183975231E0	0.700344005746716E0	0.931639919984361E0	-1.04169411819623E0	0.995365661162154E0	1.0E0	1.00061416024572E0
Gm47260	12	1118.26513410979E0	90.1222647267482E0	65.7803020064584E0	TEC	havana	0.00367316286318715E0	0.28001495018672E0	1.76095439154994E0	0.854735411113479E0	0.970980674737939E0	-1.03164160782503E0	0.927890213807882E0	1.0E0	1.01506167216519E0
Kctd1	18	1490.68394717221E0	122.899962075642E0	87.6872910101298E0	protein_coding	ensembl_havana	0.00369410563619001E0	0.280345939639956E0	-1.59957861622258E0	0.811763860174016E0	0.964507271680459E0	1.03522847164765E0	0.862825947646642E0	1.0E0	-1.02559850649098E0
Pcca	14	3433.24297146992E0	294.95990898154E0	201.955468909995E0	protein_coding	ensembl_havana	0.00370752514274611E0	0.280345939639956E0	-1.50217366561929E0	0.499466240794315E0	0.863033673727026E0	-1.08885589254478E0	0.221839507097074E0	1.0E0	1.16667850229348E0
Igf2	7	1018.99527437E0	125.240913734225E0	59.940898492353E0	protein_coding	ensembl_havana	0.00373286643812733E0	0.281123977681065E0	-1.85905530939214E0	0.983004496731596E0	0.998478636376629E0	-1.00436212111353E0	0.175213710897923E0	1.0E0	-1.32062995420779E0
Metap2	10	12781.7003486132E0	1094.39490038786E0	751.864726389014E0	protein_coding	ensembl_havana	0.00378113670561635E0	0.282470984191795E0	-1.44180953915207E0	0.367436442065606E0	0.810034280979619E0	1.10804846964186E0	0.865455410758915E0	1.0E0	-1.01934655185505E0
Sdccag8	1	4871.54068148148E0	351.976244070333E0	286.561216557734E0	protein_coding	ensembl_havana	0.00378886859137103E0	0.282470984191795E0	-1.45874926117184E0	0.983437565150861E0	0.998478636376629E0	1.00237439067965E0	0.212335800781827E0	1.0E0	-1.15280630411378E0
Pcsk6	7	2000.4479394652E0	156.860722016467E0	117.673408203835E0	protein_coding	ensembl_havana	0.00379912630299774E0	0.282470984191795E0	-1.60532036654453E0	0.511504535142051E0	0.867384256659533E0	1.10248062377647E0	0.619355088551395E0	1.0E0	1.07417696232859E0
Gm14277	2	410.700805302484E0	44.4780815130894E0	24.1588709001461E0	processed_pseudogene	havana	0.00381738764873253E0	0.282470984191795E0	-2.43902876883628E0	0.820732895876293E0	0.966584031972849E0	1.06496254937561E0	0.176542894362071E0	1.0E0	-1.44826378390156E0
Gm43422	5	939.792067102719E0	100.133491747641E0	55.28188630016E0	TEC	havana	0.00382637249025668E0	0.282470984191795E0	2.13903200509106E0	0.268807112744319E0	0.755651117039533E0	1.30679925624692E0	0.95177124996179E0	1.0E0	-1.01431425323784E0
Dnah12	14	14307.008654877E0	1879.66371178921E0	841.588744404529E0	protein_coding	ensembl_havana	0.00386368556493011E0	0.28312720797384E0	-2.17087790260529E0	0.0222653132643695E0	0.429641463244176E0	-1.72991651305371E0	0.777416293803551E0	1.0E0	-1.07006246821361E0
Tars	15	5162.68879187687E0	429.564629350101E0	303.687575992757E0	protein_coding	ensembl_havana	0.00386755257511062E0	0.28312720797384E0	-1.40616229601597E0	0.950597505749458E0	0.992635974767174E0	-1.00663384512227E0	0.661875047737807E0	1.0E0	-1.04753429476597E0
Rpl37a	1	2963.67800018168E0	307.835143103751E0	174.334000010687E0	protein_coding	ensembl_havana	0.003880739157322E0	0.28312720797384E0	-1.86366284765762E0	0.805772132308052E0	0.963283727720982E0	1.04893830212366E0	0.0488322498078133E0	1.0E0	-1.46222637555167E0
Tspan4	7	3238.87117701294E0	289.397029778777E0	190.521833941937E0	protein_coding	ensembl_havana	0.00391067960959658E0	0.284201412717647E0	1.71888043373619E0	0.0393449524316765E0	0.515010471892745E0	-1.42111568336718E0	0.343760452969785E0	1.0E0	-1.17105556230651E0
Dnah7a	1	2378.50054901109E0	341.778942153214E0	139.911797000652E0	protein_coding	ensembl_havana	0.00394203770304421E0	0.285369915425413E0	-2.53647401621715E0	0.0215195293790836E0	0.42641836145013E0	-1.95307718446171E0	0.916477241247428E0	1.0E0	-1.03067456815467E0
Ms4a6b	19	1755.15750522572E0	177.805626109329E0	103.244559130925E0	protein_coding	ensembl_havana	0.00402151408555922E0	0.289999299521195E0	1.94333148754582E0	3.87222550741815E-4	0.107942620600073E0	2.01318354730186E0	0.495461701249034E0	1.0E0	1.14178307960303E0
Gm5781	10	47.8879600453419E0	35.1142748787548E0	2.81693882619658E0	processed_pseudogene	havana	0.00404928840338728E0	0.290235569203417E0	-28.9066301653311E0	0.717764337354748E0	0.935363672488098E0	1.52979383864648E0	0.934660110122142E0	1.0E0	-1.11235446456542E0
Azin2	4	1906.26874829178E0	140.831159182668E0	112.133455781869E0	protein_coding	ensembl_havana	0.00405586997708903E0	0.290235569203417E0	-1.56093167571551E0	0.728878032779942E0	0.939817398566171E0	1.04904296852065E0	0.640535964283394E0	1.0E0	1.06691030838222E0
Gzma	13	947.791554051148E0	130.179119115759E0	55.7524443559499E0	protein_coding	ensembl_havana	0.00408091380706604E0	0.290913080818979E0	2.67019087489792E0	2.61914037534075E-5	0.0543529831002658E0	2.88139983113498E0	0.0993638286224003E0	1.0E0	1.49950137477525E0
Gm50010	17	423.220589499954E0	53.0542866816611E0	24.8953287941149E0	TEC	havana	0.00410137512474598E0	0.290955693906363E0	2.53590811872198E0	0.236382111843735E0	0.735761227894321E0	-1.39522090900019E0	0.178521960414053E0	1.0E0	1.47119298355619E0
Drc1	5	3406.96054700302E0	570.02172886512E0	200.409443941354E0	protein_coding	ensembl_havana	0.00411382781931107E0	0.290955693906363E0	-2.40968990159538E0	0.165071209515804E0	0.691358081978946E0	-1.46905726799744E0	0.578863539866246E0	1.0E0	-1.16487965669077E0
Il7r	15	2654.2698699563E0	249.774570010724E0	156.133521762135E0	protein_coding	ensembl_havana	0.00416452756312417E0	0.290955693906363E0	1.79935532266021E0	0.00131903882845373E0	0.180012339034106E0	1.78678135290005E0	0.539569908874596E0	1.0E0	-1.11555406193987E0
Rab44	17	1360.66478256978E0	106.131916828195E0	80.0391048570458E0	protein_coding	ensembl_havana	0.0041846005426741E0	0.290955693906363E0	1.72682970147827E0	0.819890219531082E0	0.966584031972849E0	1.03768387893656E0	0.0525514256456748E0	1.0E0	-1.38112732350385E0
Ak9	10	4366.55304901883E0	628.545520329711E0	256.85606170699E0	protein_coding	havana	0.00418682069892998E0	0.290955693906363E0	-2.38029446390375E0	0.0430492613692942E0	0.529182434390987E0	-1.73325417624774E0	0.456297774361106E0	1.0E0	-1.22381303447946E0
Luc7l3	11	35085.7094167725E0	3705.72647553792E0	2063.86525981014E0	protein_coding	ensembl_havana	0.00418836098900251E0	0.290955693906363E0	-1.64575698581432E0	0.20320528134342E0	0.716628595100276E0	-1.21912592470243E0	0.731858653628186E0	1.0E0	-1.05481489778234E0
Xlr3b	X	680.506200529221E0	75.3571050961728E0	40.0297765017189E0	protein_coding	ensembl_havana	0.00423140286028288E0	0.290955693906363E0	3.42449305413967E0	0.437824709200195E0	0.84046088582021E0	-1.30204505571066E0	0.487346682412264E0	1.0E0	1.27103092338835E0
Cds1	5	3151.34689990659E0	246.970399980576E0	185.373347053329E0	protein_coding	ensembl_havana	0.00423326187508583E0	0.290955693906363E0	-1.4616791103364E0	0.98760983583829E0	0.998570209178851E0	-1.00184999710923E0	0.640261690037231E0	1.0E0	-1.05675542482252E0
Slc6a15	10	657.187558503405E0	60.8126494990628E0	38.6580916766709E0	protein_coding	ensembl_havana	0.00424809137832318E0	0.290955693906363E0	-1.92963914519883E0	0.00221767236327139E0	0.216453524484065E0	-1.8605346709303E0	0.70022809092525E0	1.0E0	1.07970485786929E0
Ccdc60	5	713.196223395488E0	97.6688007106161E0	41.952719023264E0	protein_coding	ensembl_havana	0.00426200791733235E0	0.290955693906363E0	-3.07471232160138E0	0.110752355733164E0	0.639814954540148E0	-1.7377418278388E0	0.406179862467686E0	1.0E0	-1.3262805859127E0
Nubp2	17	758.343410852251E0	59.3174036192524E0	44.6084359324854E0	protein_coding	ensembl_havana	0.00428910596239993E0	0.290955693906363E0	2.0239520283309E0	0.983156541060157E0	0.998478636376629E0	1.00428265433578E0	0.620900733724476E0	1.0E0	-1.10416057945194E0
Cgn	3	21997.0169169762E0	2270.72310882614E0	1293.94217158683E0	protein_coding	ensembl_havana	0.00428982909759633E0	0.290955693906363E0	-1.57181883838972E0	0.155234265979836E0	0.680724501509997E0	-1.22364642093539E0	0.674876230275213E0	1.0E0	1.06129702752156E0
Hexdc	11	1016.81075221491E0	92.7225883028198E0	59.8123971891126E0	protein_coding	ensembl_havana	0.00430842221282298E0	0.290955693906363E0	-1.62891999583463E0	0.837850236846306E0	0.968631667977913E0	1.03367913357804E0	0.735296294879865E0	1.0E0	-1.05583942217607E0
Shank2	7	5037.21672530078E0	601.624576255999E0	296.306866194163E0	protein_coding	ensembl_havana	0.00432173447767531E0	0.290955693906363E0	-1.90727276589561E0	0.0574513859502071E0	0.560323517175989E0	-1.47210594467236E0	0.650314317902839E0	1.0E0	-1.09619872161762E0
5031410I06Rik	5	110.327682454102E0	103.197223392349E0	6.4898636737707E0	protein_coding	ensembl_havana	0.00435359492470564E0	0.290955693906363E0	73060.9860651679E0	0.184393408121678E0	0.702417482878725E0	-99.517034268085E0	6.57325440972645E-4	0.577608882368861E0	159642.507325832E0
5430425K12Rik	13	139.52023340879E0	37.4552265373385E0	8.20707255345825E0	lincRNA	havana	0.00436049561790407E0	0.290955693906363E0	-4.76001704076434E0	0.395318497961108E0	0.819008717295576E0	1.58938405977494E0	0.671770517935873E0	1.0E0	1.2464008310434E0
H60b	10	235.828588260102E0	20.6163139477391E0	13.8722698976531E0	protein_coding	ensembl_havana	0.00436156947108988E0	0.290955693906363E0	4.96994551839894E0	0.918696982277298E0	0.986517767952228E0	1.03411085378945E0	0.498912320128745E0	1.0E0	1.26481363390202E0
Kiz	2	5598.57038937647E0	467.019855887439E0	329.327669963322E0	protein_coding	ensembl_havana	0.00436192077388133E0	0.290955693906363E0	-1.39732009023898E0	0.832605910775294E0	0.967556411460724E0	1.02267571196341E0	0.455933935308547E0	1.0E0	-1.08145460163047E0
Naf1	8	1471.2166864986E0	122.899962075642E0	86.5421580293292E0	protein_coding	ensembl_havana	0.00442473947843325E0	0.291689929080068E0	-1.57995098070438E0	0.526640155241235E0	0.871913676042953E0	1.09786389150873E0	0.383977944238507E0	1.0E0	-1.13136539493082E0
Ubxn10	4	2924.30405746836E0	341.778942153214E0	172.017885733433E0	protein_coding	ensembl_havana	0.00442637131569817E0	0.291689929080068E0	-2.08591398831903E0	0.173532376534016E0	0.69893275256433E0	-1.37229463799819E0	0.689495137101785E0	1.0E0	-1.09619583425082E0
Gfra1	19	1614.35711752486E0	214.197076760404E0	94.9621833838156E0	protein_coding	ensembl_havana	0.00443130627674697E0	0.291689929080068E0	-2.23180019866409E0	0.229417707828278E0	0.731259633337635E0	-1.35835069121038E0	0.573864171965755E0	1.0E0	-1.15245209047132E0
Eml2	7	3069.06868046018E0	246.936213117407E0	180.533451791775E0	protein_coding	ensembl_havana	0.00444644734155494E0	0.291689929080068E0	-1.49634040624918E0	0.79739977174584E0	0.960062228009397E0	-1.03248946685664E0	0.476235403263011E0	1.0E0	-1.09267909318088E0
Traf3ip1	1	8506.13797588096E0	914.03255004652E0	500.361057404762E0	protein_coding	ensembl_havana	0.00445101621180164E0	0.291689929080068E0	-1.9261299381723E0	0.0572340544368541E0	0.560323517175989E0	-1.47970027446194E0	0.64484477237165E0	1.0E0	-1.09933764408243E0
Tcp11	17	928.147775305521E0	105.342824636264E0	54.5969279591483E0	protein_coding	ensembl_havana	0.0044736969194853E0	0.292151179598696E0	-1.92667470939739E0	0.0918446074989215E0	0.613074243837511E0	-1.43647765880294E0	0.202178569919477E0	1.0E0	-1.29627021482347E0
Rabl2	15	1604.54407836554E0	181.423753540233E0	94.3849457862082E0	protein_coding	ensembl_havana	0.00449694405667909E0	0.292646077165838E0	-2.13428425748244E0	0.396991421079582E0	0.820386136436932E0	-1.2235132705139E0	0.559870887035636E0	1.0E0	-1.14650659617999E0
Gm13034	4	411.937557001229E0	58.2101752143637E0	24.2316210000723E0	processed_pseudogene	havana	0.0045151963759916E0	0.292813620536094E0	-3.85454207533202E0	0.793130460024842E0	0.959440783916749E0	1.11277615054209E0	0.0297753892593836E0	1.0E0	2.6461994655637E0
Pitpnc1	11	16132.0020927291E0	1146.11374261667E0	948.941299572298E0	protein_coding	ensembl_havana	0.00459316764906309E0	0.295023850809058E0	1.45293730450941E0	0.268528772741475E0	0.755651117039533E0	1.13916054264415E0	0.847791072563247E0	1.0E0	-1.02274223985107E0
Tpgs2	18	945.592313789261E0	79.0612899569852E0	55.6230772817212E0	protein_coding	ensembl_havana	0.00459432843051282E0	0.295023850809058E0	2.18631383023945E0	0.835122139759663E0	0.967771682341083E0	-1.05044046761822E0	0.439207935053073E0	1.0E0	1.20232278549798E0
Aig1	10	3154.87868442224E0	265.698013249245E0	185.581099083661E0	protein_coding	ensembl_havana	0.00461196500777896E0	0.295023850809058E0	-1.46985615933647E0	0.0645008159051934E0	0.571496320395872E0	-1.2551098364677E0	0.617491169436391E0	1.0E0	-1.06253664336202E0
Ucp1	8	534.269902995589E0	207.549419258747E0	31.4276413526817E0	protein_coding	ensembl_havana	0.00462887155121106E0	0.295023850809058E0	365.733939791462E0	0.109082478465004E0	0.638763920995276E0	14.3775340720767E0	0.231045955171122E0	1.0E0	-7.27807830298562E0
Smc5	19	10097.7823408868E0	826.35593548003E0	593.987196522751E0	protein_coding	ensembl_havana	0.00464405436500301E0	0.295023850809058E0	-1.30221773150181E0	0.941653882688875E0	0.990661298430541E0	-1.00618003160139E0	0.301959054159102E0	1.0E0	-1.09056902845822E0
Abhd17b	19	2439.01235479004E0	239.947545004825E0	143.471314987649E0	protein_coding	ensembl_havana	0.00465730919741129E0	0.295023850809058E0	-1.59257023061077E0	0.751715836521821E0	0.946631770840276E0	-1.04861965136865E0	0.750609705821319E0	1.0E0	-1.0481688073043E0
Dnah5	15	16284.0399676381E0	1566.38642649101E0	957.88470397871E0	protein_coding	ensembl_havana	0.00465985093905189E0	0.295023850809058E0	-2.05601136904376E0	0.146922487870457E0	0.671926902876246E0	-1.39140128566143E0	0.340156816319386E0	1.0E0	-1.2420400689518E0
Dlg5	14	10003.6582498725E0	985.540648263718E0	588.450485286615E0	protein_coding	ensembl_havana	0.00467887741410118E0	0.29522768061881E0	-1.4838687001153E0	0.263738821599111E0	0.752612677006357E0	-1.15076239128709E0	0.211118844617832E0	1.0E0	-1.16938264421123E0
Dixdc1	9	6304.5262633309E0	596.942672938832E0	370.854486078289E0	protein_coding	ensembl_havana	0.00470348383004777E0	0.295781035332667E0	-1.54056740550429E0	0.24973428857797E0	0.743116312290283E0	-1.17219883788673E0	0.335736699925564E0	1.0E0	1.14133478950223E0
Hdhd3	4	581.497818484217E0	53.4414192567522E0	34.2057540284833E0	protein_coding	ensembl_havana	0.00473152583885448E0	0.296546000309682E0	-2.20878645956545E0	0.950528632846209E0	0.992635974767174E0	-1.01544899410873E0	0.617378685028187E0	1.0E0	1.13241716569388E0
Nsmf	2	4334.48862674144E0	344.605013828023E0	254.969919220085E0	protein_coding	ensembl_havana	0.00481211683537047E0	0.299263743570549E0	-1.35051829159891E0	0.00357160666404376E0	0.246350987305407E0	-1.32062790770171E0	0.151341240145983E0	1.0E0	-1.14501525528345E0
Gm44022	6	2209.13302702681E0	213.106652046166E0	129.949001589813E0	TEC	havana	0.00481867557192244E0	0.299263743570549E0	1.83766190718565E0	0.512495520649756E0	0.867775778727981E0	-1.1364199942016E0	0.126871570677228E0	1.0E0	1.33858218751145E0
D430040D24Rik	1	453.079895441246E0	49.7558041355969E0	26.6517585553674E0	processed_transcript	havana	0.00482295801331772E0	0.299263743570549E0	2.90017585014298E0	0.188535121562427E0	0.704151638523824E0	-1.49470485871607E0	0.700860252400127E0	1.0E0	1.12189534792555E0
Spint2	7	11065.3311335561E0	874.345444480995E0	650.901831385651E0	protein_coding	ensembl_havana	0.00486301307908155E0	0.299980580262779E0	-1.32285054117818E0	0.741518006949974E0	0.943792831980313E0	-1.03012398120476E0	0.729157976196183E0	1.0E0	-1.03132762190219E0
Celsr1	15	10958.4088360715E0	1083.86061792423E0	644.612284474792E0	protein_coding	ensembl_havana	0.00486663360387761E0	0.299980580262779E0	-1.57190300027268E0	0.583454378844543E0	0.890510536379793E0	-1.08238806856772E0	0.980926224698967E0	1.0E0	-1.00344020750775E0
Ccdc121	1	585.137811453717E0	80.7628322211361E0	34.4198712619834E0	protein_coding	ensembl_havana	0.00491761203815876E0	0.300630969383437E0	-2.84778376394482E0	0.409370665080637E0	0.827738000618281E0	-1.31592208222735E0	0.602677831786849E0	1.0E0	-1.18578874202374E0
Sla	15	4090.37029865583E0	372.545121371928E0	240.61001756799E0	protein_coding	ensembl_havana	0.00492487827700672E0	0.300630969383437E0	1.67038954956309E0	4.26684685163971E-5	0.0771553520950818E0	1.93789770011031E0	0.263961853988942E0	1.0E0	-1.19373781738329E0
Tacstd2	6	3669.98978636854E0	265.698013249245E0	215.881752139326E0	protein_coding	ensembl_havana	0.00494488646064916E0	0.300630969383437E0	-1.34684655359871E0	0.653839987986615E0	0.916453803399982E0	1.04377418565772E0	0.0375257999931789E0	1.0E0	1.21580566133067E0
Gm45053	6	345.925313721902E0	30.5574503493119E0	20.3485478659942E0	TEC	havana	0.00494948710657811E0	0.300630969383437E0	2.96833095030265E0	0.284051103382921E0	0.764818103542491E0	-1.40075943941569E0	0.848252996185975E0	1.0E0	1.05917267554643E0
Klrk1	6	783.28360839896E0	75.1440443676332E0	46.0755063764094E0	protein_coding	ensembl_havana	0.00495766657225993E0	0.300630969383437E0	2.63602665196111E0	0.0658685761564118E0	0.574604108768474E0	1.58602679948841E0	0.403939858166338E0	1.0E0	1.23169556702431E0
Srebf2	15	13959.2328817795E0	965.208676349504E0	821.131345987027E0	protein_coding	ensembl_havana	0.00504587753933925E0	0.304079890978505E0	-1.22289240503224E0	0.501165715898569E0	0.864137971040513E0	1.04425073637878E0	0.0963495968207369E0	1.0E0	-1.11133793969636E0
Gm11737	11	540.526370372931E0	46.3080361996937E0	31.7956688454665E0	processed_pseudogene	havana	0.00510168703375456E0	0.304079890978505E0	2.19693428008612E0	0.0658196354011687E0	0.574604108768474E0	-1.50821517092046E0	0.204102374649324E0	1.0E0	-1.32132652044714E0
Gm43145	5	241.364774853148E0	25.1893130245422E0	14.1979279325381E0	TEC	havana	0.00513521414035832E0	0.304079890978505E0	5.81968900944729E0	0.865878468679509E0	0.973095980334041E0	1.07315327701236E0	0.565282088977045E0	1.0E0	-1.27350432381489E0
Klf7	1	14834.970943682E0	1168.97044295917E0	872.645349628352E0	protein_coding	ensembl_havana	0.0051369442772513E0	0.304079890978505E0	1.45383147311911E0	0.453733273208979E0	0.843732883994855E0	1.09386880267711E0	0.362356841982428E0	1.0E0	-1.1144019107367E0
Rsph3b	17	4036.15448770361E0	385.086547837011E0	237.420852217859E0	protein_coding	ensembl_havana	0.00517227466155438E0	0.304079890978505E0	-1.54706123495244E0	0.549165755236158E0	0.880182683475991E0	-1.08855584146041E0	0.892883954905948E0	1.0E0	-1.01900110377514E0
Muc1	3	16187.5801345473E0	1215.28508495161E0	952.210596149838E0	protein_coding	ensembl_havana	0.00517766728473603E0	0.304079890978505E0	-1.39600266877693E0	0.0982527276090432E0	0.618917256594273E0	1.19357056637432E0	0.229675014696636E0	1.0E0	1.13670497288187E0
1700088E04Rik	15	1275.26094117317E0	177.912326052358E0	75.0153494807747E0	protein_coding	ensembl_havana	0.00518815773575969E0	0.304079890978505E0	-2.40603980241834E0	0.918248331151198E0	0.986432996716376E0	1.02969745493742E0	0.22402882239191E0	1.0E0	-1.40382819107217E0
Ift57	16	2804.82246653658E0	282.08467485933E0	164.989556855093E0	protein_coding	ensembl_havana	0.00520048585096095E0	0.304079890978505E0	-1.54794939991716E0	0.884527857475541E0	0.977087461003359E0	1.02111945035187E0	0.183527889575598E0	1.0E0	1.20523249286394E0
Pira2	7	252.178696865766E0	40.2179392390149E0	14.8340409921039E0	protein_coding	ensembl_havana	0.00521051476964167E0	0.304079890978505E0	23.5380862362469E0	0.170938376016314E0	0.696894593167808E0	1.88007726667719E0	0.37579243173029E0	1.0E0	1.48269135239386E0
Dnah9	11	10906.7020636735E0	1217.2948624635E0	641.570709627853E0	protein_coding	ensembl_havana	0.00521540568818821E0	0.304079890978505E0	-1.93154396525746E0	0.0388463421502086E0	0.514318049673389E0	-1.54678081121895E0	0.550178726464141E0	1.0E0	-1.13401595705531E0
Gm24924	18	2871.57159493938E0	376.893217031968E0	168.915976172905E0	snRNA	ensembl	0.00521999367159976E0	0.304079890978505E0	-2.63509921109705E0	0.580540664629837E0	0.889891945813109E0	1.18641953096246E0	0.950942630191029E0	1.0E0	-1.01922712850481E0
Lca5	9	2432.93225536531E0	254.307443359717E0	143.113662080312E0	protein_coding	ensembl_havana	0.00524794813956866E0	0.304079890978505E0	-1.92058531766867E0	0.0768403564805259E0	0.590127696523181E0	-1.44754087819152E0	0.592656370917992E0	1.0E0	-1.11786636602524E0
Rac2	15	1986.39775070418E0	243.424369078248E0	116.84692651201E0	protein_coding	ensembl_havana	0.00525597273058434E0	0.304079890978505E0	2.47937565151247E0	0.00147107355542288E0	0.189547620905747E0	2.44739278485766E0	0.934110234704415E0	1.0E0	-1.02329750396283E0
Rad54l	4	574.88739137159E0	77.3979175442618E0	33.8169053747994E0	protein_coding	ensembl_havana	0.00526675241469826E0	0.304079890978505E0	2.33568436775044E0	0.0668593803527544E0	0.575786136084733E0	-1.56003609084054E0	0.240345316006317E0	1.0E0	1.34860375148406E0
Tcf7	11	3672.34668766452E0	340.794116709548E0	216.020393392031E0	protein_coding	ensembl_havana	0.00526801344918234E0	0.304079890978505E0	1.54676710061562E0	1.60953350644271E-4	0.089858457177705E0	1.69172830529531E0	0.370162761234955E0	1.0E0	1.13134731244312E0
Hydin	8	11340.890063028E0	1173.86841608797E0	667.111180178119E0	protein_coding	ensembl_havana	0.00528780563529539E0	0.304079890978505E0	-2.00642225307894E0	0.0885124659094277E0	0.607399527807268E0	-1.46284890886838E0	0.55594544657128E0	1.0E0	-1.14012851674127E0
Rragd	4	1553.55223354779E0	127.581865392809E0	91.3854255028114E0	protein_coding	ensembl_havana	0.00530451665482113E0	0.304079890978505E0	-1.65068512281959E0	0.999484609335815E0	1.0E0	1.00010470012137E0	0.661215843996783E0	1.0E0	-1.07170122588139E0
Synb	14	149.711834601289E0	46.0701890144415E0	8.80657850595815E0	protein_coding	ensembl_havana	0.00531151500867665E0	0.304079890978505E0	27.6429446144941E0	1.50867570422176E-4	0.089858457177705E0	-16.7688597813287E0	0.810766489189508E0	1.0E0	-1.15086801350673E0
Gm26461	9	36681.2408645991E0	6839.09027055214E0	2157.72005085877E0	misc_RNA	ensembl	0.00532388094179853E0	0.304079890978505E0	-3.26285670489057E0	0.767062668563526E0	0.952150102334665E0	-1.11901152409473E0	0.492289100881507E0	1.0E0	-1.29779691107097E0
Ddrgk1	2	9544.92540830594E0	1020.65492314247E0	561.466200488585E0	protein_coding	ensembl_havana	0.00540703792206754E0	0.306943842516839E0	-1.55542317862626E0	0.654351432767256E0	0.916497178319694E0	1.06615164172286E0	0.483240595078485E0	1.0E0	-1.10508450489437E0
E030024N20Rik	19	218.405782046813E0	21.9118160389049E0	12.8473989439302E0	processed_pseudogene	havana	0.00541472834720931E0	0.306943842516839E0	3.84647181413155E0	0.743892955537959E0	0.944385863547178E0	-1.13411958748856E0	0.836806084408001E0	1.0E0	-1.07634395453326E0
Kif21a	15	9823.14725144446E0	1116.6339411444E0	577.832191261439E0	protein_coding	ensembl_havana	0.00542332644592583E0	0.306943842516839E0	-1.74410152612185E0	0.111444451761545E0	0.639906031903834E0	-1.33137357780725E0	0.136894038433432E0	1.0E0	-1.30538434236357E0
Fbxo36	1	564.460257928938E0	46.8116069922058E0	33.2035445840552E0	protein_coding	ensembl_havana	0.00553514066413247E0	0.312325746779463E0	-1.97968971497439E0	0.684805763188752E0	0.926551524128971E0	-1.0908024408674E0	0.984754058964888E0	1.0E0	1.00389174780822E0
Gm37409	1	569.135266543187E0	44.8196237159417E0	33.4785450907757E0	TEC	havana	0.00557641629766982E0	0.313707009613191E0	2.01774508631723E0	0.995575634176039E0	1.0E0	1.00115574590446E0	0.0713524670887755E0	1.0E0	-1.43313143819347E0
Gm48624	13	759.200307636526E0	71.8998831748515E0	44.658841625678E0	TEC	havana	0.00560171481672125E0	0.314183866762471E0	1.87959244705383E0	0.706318331936425E0	0.933401423072907E0	-1.07811920337265E0	0.191700726129282E0	1.0E0	-1.28400547871305E0
Gm30382	3	1015.18107265994E0	99.7610879051064E0	59.7165336858788E0	lincRNA	havana	0.00564225800924737E0	0.314794046200756E0	1.99335236438944E0	0.449027700229112E0	0.84267075554867E0	-1.17855818236966E0	0.64858927279316E0	1.0E0	-1.10644763596438E0
Armc3	2	561.68704279187E0	67.887598098926E0	33.0404142818747E0	protein_coding	ensembl_havana	0.00564630323270618E0	0.314794046200756E0	-2.51029615534857E0	0.129297733795681E0	0.655190080163E0	-1.57351700599705E0	0.735837347852056E0	1.0E0	-1.10171130614657E0
Gm6649	3	255.601179309101E0	42.3845738932862E0	15.0353634887707E0	processed_pseudogene	havana	0.00572136607404665E0	0.31802962549098E0	27.0478066056155E0	0.739196318167844E0	0.942822239299654E0	-1.20763322780247E0	0.956668080812374E0	1.0E0	-1.03168958175865E0
Clic6	16	2963.28222322788E0	347.631321299673E0	174.310719013405E0	protein_coding	ensembl_havana	0.00574467347642851E0	0.318377645457731E0	-2.10082723007593E0	0.304583102047566E0	0.774318399742634E0	-1.28121284067615E0	0.510550354545971E0	1.0E0	-1.17105780510618E0
Lrig1	6	3411.83023024206E0	311.346570591626E0	200.695895896592E0	protein_coding	ensembl_havana	0.00580792697170863E0	0.318869130207884E0	-1.55895425193803E0	0.326916951231937E0	0.785926242652088E0	-1.15510022064336E0	0.213711444623151E0	1.0E0	-1.19677662313371E0
Cish	9	2745.86272578942E0	226.078704240759E0	161.521336811142E0	protein_coding	ensembl_havana	0.00581050650916055E0	0.318869130207884E0	1.59767289686383E0	0.0690602990140395E0	0.577963185497376E0	-1.31711016471053E0	0.359145653539037E0	1.0E0	-1.14458035646641E0
Gm49739	16	69.1933801110134E0	24.5799924151284E0	4.07019883005961E0	processed_pseudogene	havana	0.00581668421160106E0	0.318869130207884E0	-70.1810092034069E0	0.0722989812824381E0	0.583940804558624E0	-12.3202190662343E0	0.831792722315094E0	1.0E0	1.29788713514651E0
A330076H08Rik	7	608.679407908685E0	81.9333080504279E0	35.804671053452E0	processed_transcript	havana	0.00582183291753968E0	0.318869130207884E0	-1.96454167852674E0	0.451984659007777E0	0.843136693831473E0	-1.19264722208143E0	0.947802697588799E0	1.0E0	-1.01561327030139E0
Sell	1	3403.79763599007E0	515.424642352639E0	200.223390352357E0	protein_coding	ensembl_havana	0.00587309608765323E0	0.320157898852615E0	2.47863443348424E0	2.71749793693875E-4	0.107701658605958E0	2.85884350144969E0	0.873002104365917E0	1.0E0	-1.04688331235839E0
Rmc1	18	3699.9597061223E0	274.911950070796E0	217.644688595429E0	protein_coding	ensembl_havana	0.00591769697344896E0	0.320157898852615E0	1.33964976804247E0	0.776134332248687E0	0.954316628766042E0	1.02767431832574E0	0.934044287956024E0	1.0E0	-1.0078916895113E0
Amn1	6	7063.11732943139E0	480.640760388677E0	415.477489966552E0	protein_coding	ensembl_havana	0.00592702221365089E0	0.320157898852615E0	1.33656905732769E0	0.915899627086942E0	0.985764237502139E0	-1.00997264682826E0	0.333248795613249E0	1.0E0	1.09453387294347E0
9330175E14Rik	8	353.821937378352E0	47.9129965750192E0	20.8130551399031E0	lincRNA	havana	0.00598443689940191E0	0.320157898852615E0	4.00990606911457E0	0.940579716412932E0	0.990661298430541E0	1.02523681975983E0	0.0582284976392675E0	1.0E0	1.92250802585944E0
Cfap58	19	1790.13302345934E0	218.878980077572E0	105.301942556432E0	protein_coding	ensembl_havana	0.00598753382025831E0	0.320157898852615E0	-2.31264439065887E0	0.820549614125601E0	0.966584031972849E0	-1.06413183955637E0	0.67885965713595E0	1.0E0	-1.1185510714884E0
Thsd4	9	8469.51096578615E0	622.693141183252E0	498.206527399186E0	protein_coding	ensembl_havana	0.0059968291699554E0	0.320157898852615E0	-1.23971359859223E0	0.612487365666863E0	0.900458637323678E0	-1.03678292611696E0	0.291941089068861E0	1.0E0	-1.07720407772402E0
Themis	10	541.927571509931E0	66.6771097909984E0	31.8780924417606E0	protein_coding	ensembl_havana	0.00600724296280635E0	0.320157898852615E0	2.50913178007762E0	0.326786692257985E0	0.785926242652088E0	1.30365509900056E0	0.86033556848612E0	1.0E0	1.04962394135215E0
Ccdc136	6	1013.07243168672E0	100.660921319097E0	59.5924959815718E0	protein_coding	ensembl_havana	0.00603418247331057E0	0.320157898852615E0	-2.2427049269066E0	0.726737366438395E0	0.93913193060056E0	1.09496699931119E0	0.705220293718168E0	1.0E0	1.10258396047349E0
Gm43794	5	194.500882011438E0	31.4561988889975E0	11.441228353614E0	TEC	havana	0.00605627104845483E0	0.320157898852615E0	4.6463955669056E0	0.370400290482576E0	0.810655181983077E0	-1.50809440173293E0	0.483637403193599E0	1.0E0	1.37995494932816E0
Akap9	5	54907.2971176534E0	4276.91868023234E0	3229.84100692079E0	protein_coding	ensembl_havana	0.00605838846697568E0	0.320157898852615E0	-1.35427522472893E0	0.785888451189768E0	0.957168333855541E0	-1.02723323484077E0	0.34249991737001E0	1.0E0	-1.0983194843364E0
Slc16a7	10	5270.86335998674E0	424.882726032933E0	310.050785881573E0	protein_coding	ensembl_havana	0.00605853275746104E0	0.320157898852615E0	-1.40103326206975E0	0.129414174312894E0	0.65528646949117E0	-1.18336640666903E0	0.969691101522769E0	1.0E0	-1.00414461243026E0
Gm10232	17	1252.82462274899E0	142.798051173603E0	73.6955660440581E0	processed_pseudogene	havana	0.00606305479509475E0	0.320157898852615E0	-2.01521629116161E0	0.658076981537642E0	0.916979495001189E0	-1.10851253035074E0	0.305913053665719E0	1.0E0	1.26174551226707E0
Zcchc7	4	12925.8512670557E0	1052.25777053335E0	760.344192179748E0	protein_coding	ensembl_havana	0.00607394691225086E0	0.320157898852615E0	-1.34189646726586E0	0.661542678415782E0	0.917694495908168E0	-1.04307052744001E0	0.66893936098628E0	1.0E0	-1.04197850645837E0
D630008O14Rik	1	236.121437989827E0	23.9264430132982E0	13.8894963523428E0	antisense	ensembl_havana	0.00608534850846915E0	0.320157898852615E0	3.69007699106579E0	0.46033245117332E0	0.845918941488889E0	1.32615260685546E0	0.281569001078784E0	1.0E0	-1.50583279110316E0
Gm50163	18	1240.95391933689E0	163.866616100856E0	72.9972893727582E0	antisense	havana	0.00615647811398389E0	0.322990285772127E0	-2.30586511557549E0	0.842195511407623E0	0.969227690857772E0	-1.05651503866901E0	0.994335842035052E0	1.0E0	-1.00196563038048E0
Tmc6	11	2263.46201328561E0	184.129583189294E0	133.144824310918E0	protein_coding	ensembl_havana	0.00622113459700881E0	0.325019855166293E0	1.52739116391304E0	0.287105867895718E0	0.768014364750548E0	1.16220242937801E0	0.0233302663706117E0	1.0E0	1.36877485763879E0
Tmprss2	16	6390.71462608471E0	593.431245450956E0	375.924389769689E0	protein_coding	ensembl_havana	0.00623052139085067E0	0.325019855166293E0	-1.46008287870603E0	0.147141891018088E0	0.671926902876246E0	-1.19888544146203E0	0.519648601047095E0	1.0E0	1.08388677917481E0
Ccdc39	3	6478.6057958966E0	794.250058608972E0	381.094458582153E0	protein_coding	ensembl_havana	0.00631718243826373E0	0.325019855166293E0	-2.14702157012676E0	0.0571798565261199E0	0.560323517175989E0	-1.60661076791149E0	0.411533064643549E0	1.0E0	-1.22673462393147E0
Slc9a3r1	11	6069.49710555704E0	452.980999849958E0	357.029241503356E0	protein_coding	ensembl_havana	0.00632721042019369E0	0.325019855166293E0	-1.4990870670258E0	0.444873868587724E0	0.84267075554867E0	1.1064671489251E0	0.425614871959679E0	1.0E0	-1.11039090498036E0
Enah	1	13637.6697888806E0	1515.76619893292E0	802.215869934151E0	protein_coding	ensembl_havana	0.00634336305928211E0	0.325019855166293E0	-1.71590267299866E0	0.124055958394805E0	0.648453065101561E0	-1.31401179786256E0	0.250704244893988E0	1.0E0	-1.22544135906906E0
Nt5dc2	14	2905.84549275868E0	248.001917894878E0	170.932087809334E0	protein_coding	ensembl_havana	0.00634476556952365E0	0.325019855166293E0	1.50966746605201E0	0.631562536385703E0	0.90778001324271E0	1.06742790569649E0	0.175604471611716E0	1.0E0	-1.19487984853917E0
Map3k19	1	2051.43685832199E0	206.394446784698E0	120.672756371882E0	protein_coding	ensembl_havana	0.00634517822559359E0	0.325019855166293E0	-2.06159855555008E0	0.346265212703756E0	0.797684688417744E0	-1.24881307688886E0	0.951012536855571E0	1.0E0	1.01443965421192E0
Lasp1	11	16005.843087374E0	1108.44061033936E0	941.520181610236E0	protein_coding	ensembl_havana	0.00635117120546851E0	0.325019855166293E0	-1.20694913014565E0	0.280117327943763E0	0.760556176375391E0	1.06903872819798E0	0.0670133967993606E0	1.0E0	-1.11856323079001E0
Dync2h1	9	11914.6898107718E0	1301.56912217251E0	700.86410651599E0	protein_coding	ensembl_havana	0.00635178278822601E0	0.325019855166293E0	-1.58743453567807E0	0.141835002651128E0	0.667301683849911E0	-1.25083162214646E0	0.984741225573038E0	1.0E0	1.00290545148236E0
Cd4	6	651.773305011571E0	55.2892055871184E0	38.3396061771512E0	protein_coding	ensembl_havana	0.00651300368029438E0	0.331471769184833E0	2.5863136109246E0	0.0538375585669438E0	0.555621944199228E0	1.77103830613235E0	0.81780598149686E0	1.0E0	1.06914309640987E0
Olfr458	6	403.063680758644E0	41.6112052405185E0	23.7096282799202E0	protein_coding	ensembl_havana	0.00652903771739616E0	0.331471769184833E0	2.57706286160516E0	0.484851312516971E0	0.855735858366019E0	-1.23230753373855E0	0.924193637225774E0	1.0E0	-1.02849486418115E0
Ccdc38	10	232.745192876943E0	27.6421134086649E0	13.6908936986437E0	protein_coding	ensembl_havana	0.00653111372597412E0	0.331471769184833E0	-3.05708374564615E0	0.231849028985653E0	0.733006015991201E0	-1.50165687716019E0	0.839264950775301E0	1.0E0	-1.07418611918167E0
Esrp2	8	4211.0538228182E0	430.735105179392E0	247.70904840107E0	protein_coding	ensembl_havana	0.00656861883929779E0	0.332012178955722E0	-1.58700499363458E0	0.0833484719702887E0	0.60267108439376E0	-1.30401412191637E0	0.873585620064632E0	1.0E0	1.0246596786579E0
Prss8	7	2475.35041498914E0	251.652303297743E0	145.608847940538E0	protein_coding	ensembl_havana	0.00663468048580826E0	0.332012178955722E0	-1.46204078881207E0	0.233776690388118E0	0.733756508319906E0	-1.16728038256162E0	0.758407328188083E0	1.0E0	-1.04086182746692E0
Gm15821	17	205.967695934527E0	23.9264430132982E0	12.1157468196781E0	macro_lncRNA	havana	0.00667312915848578E0	0.332012178955722E0	5.13001467777427E0	0.473649160774666E0	0.851714918219423E0	1.40902383844611E0	0.757997313691298E0	1.0E0	-1.14806577561309E0
Foxa1	12	5074.89632914208E0	513.838889059112E0	298.523313478946E0	protein_coding	ensembl_havana	0.00668045464121446E0	0.332012178955722E0	-1.56188141780174E0	0.165347801135856E0	0.691358081978946E0	-1.22835305591465E0	0.316629423392722E0	1.0E0	-1.15863874136375E0
Prkcb	7	1775.48842233397E0	221.198665814582E0	104.44049543141E0	protein_coding	ensembl_havana	0.00668462313930017E0	0.332012178955722E0	2.47296188680947E0	0.0178707467003634E0	0.411788388863907E0	1.95946912121442E0	0.640085932613824E0	1.0E0	-1.14037378900585E0
Hyal2	9	4198.49445165919E0	339.726948001173E0	246.970261862306E0	protein_coding	ensembl_havana	0.00668554447964699E0	0.332012178955722E0	1.78163457583697E0	0.828691974519433E0	0.966979883050072E0	-1.04187016187337E0	0.963939448288926E0	1.0E0	-1.00861222166578E0
Gm6852	14	461.309184672511E0	42.1466310467363E0	27.1358343925007E0	processed_pseudogene	havana	0.00670063556133562E0	0.332012178955722E0	-2.14197452597125E0	0.243010500135692E0	0.739612299863591E0	-1.35177108466178E0	0.998823285956038E0	1.0E0	1.00036808903453E0
Gm28036	2	7572.05970233035E0	541.87118000563E0	445.415276607668E0	protein_coding	havana	0.00670077852785236E0	0.332012178955722E0	1.39709769461245E0	0.29276631138973E0	0.770001980769612E0	1.12243561020221E0	0.248632753569011E0	1.0E0	-1.13294146598946E0
Grhl2	15	4183.50862026835E0	437.757960155143E0	246.088742368727E0	protein_coding	ensembl_havana	0.0067017503596031E0	0.332012178955722E0	-1.54839253617339E0	0.23940940829263E0	0.737641577470461E0	-1.18806208488666E0	0.545512545361427E0	1.0E0	-1.0922582713601E0
2410004P03Rik	12	1147.46585338589E0	154.795835088524E0	67.4979913756406E0	protein_coding	ensembl_havana	0.0068060111254933E0	0.336285369817033E0	-2.45901477238387E0	0.0462778917121284E0	0.535579476475764E0	-1.81084383390807E0	0.917030357421963E0	1.0E0	-1.03121032120497E0
F5	1	1306.26962823845E0	207.434611877637E0	76.8393898963794E0	protein_coding	ensembl_havana	0.00688244412984315E0	0.339164667580688E0	3.39127825929398E0	0.34257363471671E0	0.795874651741088E0	1.43177264553534E0	0.743953906357494E0	1.0E0	-1.12911442457607E0
S100a11	3	7443.60684355879E0	552.464591425742E0	437.859226091694E0	protein_coding	ensembl_havana	0.00693217410210502E0	0.339833936608653E0	-1.48706343067507E0	0.10397305638117E0	0.630025455745442E0	1.23953894472088E0	0.596249838868867E0	1.0E0	1.07198544562308E0
Homer2	7	1431.69112828707E0	210.685649272529E0	84.2171251933572E0	protein_coding	ensembl_havana	0.00693241579739235E0	0.339833936608653E0	-2.04926298515015E0	0.293111289227916E0	0.770001980769612E0	-1.29234662260583E0	0.279850029715833E0	1.0E0	-1.29878088457426E0
Gm48732	13	282.451459622065E0	51.5009364888404E0	16.6147917424744E0	lincRNA	havana	0.00699444359546992E0	0.340773700719322E0	-2.71906292481541E0	0.582392491897914E0	0.890182296026249E0	1.21890499403738E0	0.16234130887763E0	1.0E0	-1.69256760314787E0
Was	X	966.202908953423E0	124.887285005362E0	56.8354652325543E0	protein_coding	ensembl_havana	0.00699579164423436E0	0.340773700719322E0	2.20770708317496E0	1.88597564146225E-4	0.0952009920421365E0	2.49571136568074E0	0.963196454562379E0	1.0E0	1.01107079643008E0
Relt	7	413.20628699934E0	44.8196237159417E0	24.3062521764318E0	protein_coding	ensembl_havana	0.00701877272474094E0	0.340773700719322E0	3.04963276997885E0	0.676009140941137E0	0.923531279238562E0	1.14007842774074E0	0.775901942785145E0	1.0E0	-1.09030345848714E0
Slc38a7	8	1607.647253157E0	124.711712449335E0	94.5674854798235E0	protein_coding	ensembl_havana	0.00704047155287832E0	0.340773700719322E0	1.73177105550366E0	0.846188827530097E0	0.969227690857772E0	-1.03557019237599E0	0.627034742359398E0	1.0E0	-1.09169375776412E0
Ces1d	8	31913.9734855468E0	4451.31957879682E0	1877.29255797334E0	protein_coding	ensembl_havana	0.00706078423504835E0	0.340773700719322E0	-1.55031621512858E0	0.22806932446481E0	0.730267576380807E0	-1.19306342942939E0	0.377946996747277E0	1.0E0	-1.13737263107125E0
Gm47806	13	201.208593838089E0	23.9264430132982E0	11.8357996375346E0	antisense	havana	0.0070681403362802E0	0.340773700719322E0	3.06731151435499E0	0.87397235579943E0	0.97444133956379E0	-1.05454527125872E0	0.185096591950558E0	1.0E0	-1.63086949845785E0
Gm45191	7	526.348407509994E0	103.047189645855E0	30.9616710299996E0	TEC	havana	0.00707930587776928E0	0.340773700719322E0	4.23361892907277E0	0.307797338650882E0	0.774918088458246E0	1.52349433927672E0	0.121619592888738E0	1.0E0	-1.88115119777829E0
Tbc1d10c	19	1320.17076905036E0	149.229721913187E0	77.657104061786E0	protein_coding	ensembl_havana	0.00711367967116858E0	0.341101775857719E0	2.16006653561678E0	0.00985564908198588E0	0.348806837570395E0	1.85843548080361E0	0.307670772495505E0	1.0E0	-1.27072155943126E0
Rab19	6	472.975539166154E0	49.1599848302567E0	27.8220905391855E0	protein_coding	ensembl_havana	0.00713703741619098E0	0.341101775857719E0	-2.08711783520921E0	0.383647182093495E0	0.814815064145019E0	-1.23783298100793E0	0.438335262645881E0	1.0E0	1.21128651942853E0
Cfap298	16	4187.75734722938E0	471.701759204606E0	246.338667484081E0	protein_coding	ensembl_havana	0.00715683648905663E0	0.341101775857719E0	-1.87070263687945E0	0.903498550485588E0	0.983098388260251E0	1.02567318810378E0	0.492127975724963E0	1.0E0	-1.15371094914009E0
Fam167a	14	2084.03622877402E0	266.868489078537E0	122.590366398472E0	protein_coding	ensembl_havana	0.00716021674411668E0	0.341101775857719E0	-1.85512854613224E0	0.695867970162573E0	0.930483108122329E0	-1.08627607076107E0	0.5732358320931E0	1.0E0	-1.12307098948716E0
Tjp3	10	2640.99796582818E0	266.868489078537E0	155.352821519305E0	protein_coding	ensembl_havana	0.0071890464620564E0	0.341101775857719E0	-1.72990940495859E0	0.844550914128992E0	0.969227690857772E0	-1.03669987518516E0	0.714944139994346E0	1.0E0	-1.06855035931033E0
Timmdc1	16	1821.0341568741E0	161.525664442272E0	107.119656286711E0	protein_coding	ensembl_havana	0.00719570057760567E0	0.341101775857719E0	-1.51365228686326E0	0.519640460739809E0	0.869724910724397E0	1.09467204860092E0	0.401633001383677E0	1.0E0	-1.12411577432747E0
Cat	2	21995.0663722577E0	1724.11089654686E0	1293.82743366222E0	protein_coding	ensembl_havana	0.00724886784886872E0	0.342752164084357E0	-1.44749442353E0	0.497706787240036E0	0.861991569203445E0	1.08740782666427E0	0.993837077160847E0	1.0E0	-1.00095152830232E0
Ngef	1	2012.47859321451E0	220.049455906863E0	118.381093718501E0	protein_coding	ensembl_havana	0.00728942135256352E0	0.342884573207432E0	-1.82175633191985E0	0.310148132484362E0	0.776492851261453E0	-1.22828082561995E0	0.580691491110728E0	1.0E0	1.11666228599378E0
Gm49767	16	556.044468796113E0	51.2286667620817E0	32.7084981644772E0	lincRNA	havana	0.0072920767982557E0	0.342884573207432E0	2.27420338864261E0	0.750592463481725E0	0.946364564227477E0	1.08444671850188E0	0.179006352181869E0	1.0E0	1.4268471857826E0
Apoc1	7	871.006409641227E0	78.191122952651E0	51.2356711553663E0	protein_coding	ensembl_havana	0.00730674413110016E0	0.342884573207432E0	2.22339579947346E0	0.0236816667773045E0	0.437190122716843E0	1.82066384228852E0	0.666157865976402E0	1.0E0	1.11640534128757E0
A830018L16Rik	1	488.269687679389E0	53.4414192567522E0	28.7217463340817E0	protein_coding	ensembl_havana	0.00734904347729255E0	0.344005225627551E0	-2.40190131244983E0	0.735168226634669E0	0.942043658170518E0	-1.10151460375228E0	0.269556647789594E0	1.0E0	-1.36305461467076E0
Podxl2	6	731.647645283797E0	62.6554570596405E0	43.0380967813998E0	protein_coding	ensembl_havana	0.00740037706340603E0	0.345542106033086E0	2.0088332822014E0	0.922396842472421E0	0.986878830234036E0	-1.0205007460852E0	0.727564124975202E0	1.0E0	-1.07450871757037E0
Fam221a	6	1017.18885663593E0	101.831397148389E0	59.834638625643E0	protein_coding	ensembl_havana	0.00742741118205069E0	0.345939547748531E0	-1.71850890067512E0	0.531127259540682E0	0.872542797274111E0	-1.12211258052608E0	0.155067446837328E0	1.0E0	1.29986370461922E0
Taf5l	8	1981.35796038221E0	133.013945016717E0	116.550468257777E0	protein_coding	ensembl_havana	0.00745323291622236E0	0.346278684518122E0	1.4356314904645E0	0.674696837485478E0	0.922905487314497E0	-1.05116175722769E0	0.780806087864544E0	1.0E0	1.03227642765903E0
Fam129b	2	19298.4260119696E0	1458.41288329762E0	1135.20153011586E0	protein_coding	ensembl_havana	0.00748726146312373E0	0.34675724877195E0	-1.22597713762508E0	0.845271095191241E0	0.969227690857772E0	1.01350901783507E0	0.321905005702713E0	1.0E0	1.07026944260499E0
Rcsd1	1	12679.4027369295E0	925.710995876212E0	745.847219819384E0	protein_coding	ensembl_havana	0.00750066544433622E0	0.34675724877195E0	1.3470120210488E0	9.4746314761943E-4	0.163329813020501E0	1.39060693175992E0	0.769327200058024E0	1.0E0	1.02938034094458E0
Cabcoco1	10	496.445284710779E0	66.7171222696341E0	29.2026638065164E0	protein_coding	ensembl_havana	0.00758921659430981E0	0.348714002242708E0	-2.63943164282068E0	0.488603837675464E0	0.858361661070694E0	-1.25834494395382E0	0.656692884993869E0	1.0E0	-1.15167574322534E0
Gm9025	13	1282.48311899787E0	169.338691532694E0	75.4401834704629E0	processed_pseudogene	havana	0.00759545595119343E0	0.348714002242708E0	2.19432931139849E0	3.51529882333912E-4	0.107701658605958E0	2.23470134323962E0	0.755707938995673E0	1.0E0	-1.07151849270525E0
Smpd3	8	991.690215408817E0	87.785687196887E0	58.3347185534598E0	protein_coding	ensembl_havana	0.00759900406450619E0	0.348714002242708E0	-1.71643650997196E0	0.582304587358377E0	0.890182296026249E0	1.11011636517773E0	0.129867801798409E0	1.0E0	1.32055366898151E0
Fam166c	5	442.585629584362E0	52.6714123181322E0	26.0344487990801E0	protein_coding	ensembl_havana	0.00767294474556003E0	0.350997551878455E0	-2.52485910869065E0	0.126573885350488E0	0.651604315515731E0	-1.61546978006192E0	0.71301995627996E0	1.0E0	-1.11831360137747E0
Pcdhga8	18	2865.42050820478E0	238.224150001969E0	168.554147541458E0	protein_coding	ensembl_havana	0.007720819615464E0	0.350997551878455E0	1.60802308710218E0	0.190983723403375E0	0.706815110529567E0	-1.22654866338879E0	0.87647642189053E0	1.0E0	-1.02462657983814E0
Tubb4b	2	25971.1847907988E0	2579.72872775919E0	1527.71675239993E0	protein_coding	ensembl_havana	0.00772117642170758E0	0.350997551878455E0	-1.56606166811485E0	0.737840412083477E0	0.942524134907537E0	-1.05182581637576E0	0.680154902389274E0	1.0E0	-1.06406661834484E0
Mecom	3	13386.8441977109E0	928.187332628419E0	787.46142339476E0	protein_coding	ensembl_havana	0.00774253098812909E0	0.350997551878455E0	-1.19324203877444E0	0.0056652376823954E0	0.283468155499071E0	-1.18087856550969E0	0.995350077280641E0	1.0E0	-1.00034695413102E0
Gm21955	4	6564.29737838016E0	556.549870091935E0	386.135139904715E0	TEC	havana	0.00775707052034296E0	0.350997551878455E0	1.50001734688482E0	0.792798023260221E0	0.959415247654907E0	1.03676754191886E0	0.563965979590153E0	1.0E0	-1.08147769267218E0
Gm7535	17	1386.79730676898E0	138.116147856436E0	81.5763121628813E0	processed_pseudogene	havana	0.00777318742342931E0	0.350997551878455E0	-1.80627581569186E0	0.451533632687303E0	0.842990178680343E0	1.16515013138537E0	0.577276132451965E0	1.0E0	-1.11593134660151E0
Lrriq1	10	3295.25918065434E0	451.487852341527E0	193.838775332608E0	protein_coding	ensembl_havana	0.00778031731421964E0	0.350997551878455E0	-2.31671573820416E0	0.0138285795907535E0	0.378551248326735E0	-2.01048769692515E0	0.820602618138593E0	1.0E0	-1.0660782145702E0
Pycrl	15	504.520315438437E0	63.2056947817587E0	29.6776656140257E0	protein_coding	ensembl_havana	0.00782227323493043E0	0.352039993274206E0	-2.22897292593681E0	0.785750132836854E0	0.957168333855541E0	-1.07921179745741E0	0.920808785196207E0	1.0E0	-1.02757293727183E0
Rsrc2	5	19228.6985413105E0	1694.84900081457E0	1131.09991419474E0	protein_coding	ensembl_havana	0.00787322258101425E0	0.353481197465392E0	-1.37448129301777E0	0.930073877083495E0	0.988783890607056E0	-1.00947710864264E0	0.956563092455176E0	1.0E0	-1.00586389813552E0
Cd3e	9	762.881710543485E0	79.3775116559505E0	44.8753947378521E0	protein_coding	ensembl_havana	0.0079355857852061E0	0.354526222698561E0	2.45910487898726E0	0.0229405069399927E0	0.433273654810645E0	1.92947136535153E0	0.686271826106409E0	1.0E0	1.12204596829875E0
H3c13	3	657.297624011132E0	65.0244842538942E0	38.6645661183019E0	protein_coding	ensembl_havana	0.00796442566594037E0	0.354526222698561E0	-2.44932244898069E0	0.446816829175067E0	0.84267075554867E0	1.25125783022916E0	0.988823082345037E0	1.0E0	-1.00413570204588E0
Sdc3	4	13215.1176842407E0	1031.50101921966E0	777.359863778863E0	protein_coding	ensembl_havana	0.00796600446866573E0	0.354526222698561E0	1.53781733742132E0	0.201799632015253E0	0.715821381296502E0	1.2035707219704E0	0.588891780906081E0	1.0E0	1.0810901820137E0
Dnajc16	4	3538.95734062849E0	284.425626517914E0	208.17396121344E0	protein_coding	ensembl_havana	0.00797242670307842E0	0.354526222698561E0	-1.33178766699066E0	0.980531794035086E0	0.998368181288152E0	1.00243083427197E0	0.519176186853972E0	1.0E0	1.06477976939899E0
1700034H15Rik	1	353.974333402867E0	53.4414192567522E0	20.8220196119333E0	antisense	ensembl_havana	0.00806627285561609E0	0.355869067463495E0	3.16790143419022E0	0.0343116079093289E0	0.494941377189202E0	-2.11392966492298E0	0.587973404108277E0	1.0E0	-1.21732987744028E0
Cd300ld	11	391.86254720899E0	46.8552589721342E0	23.0507380711171E0	protein_coding	ensembl_havana	0.00807934805867761E0	0.355869067463495E0	4.12147513250967E0	0.161453371148205E0	0.686112539916956E0	1.75912817033136E0	0.767956106111384E0	1.0E0	1.12680018401825E0
Gm18095	15	222.877792008931E0	49.1599848302567E0	13.1104583534665E0	processed_pseudogene	havana	0.00810705465570545E0	0.355869067463495E0	-5.24870072261366E0	0.21069038245822E0	0.721470929300315E0	-2.02875176208819E0	0.791309240927185E0	1.0E0	1.15914138848667E0
Nkd2	13	2493.56931523739E0	195.028433111785E0	146.680547955141E0	protein_coding	ensembl_havana	0.00810945479000899E0	0.355869067463495E0	1.49545848103182E0	0.568793404343179E0	0.886915410213087E0	1.07907581080201E0	0.904805750683679E0	1.0E0	1.01581543385503E0
Dck	5	632.777863135989E0	58.2594861077185E0	37.2222272432935E0	protein_coding	ensembl_havana	0.0081244328047141E0	0.355869067463495E0	2.22782896840598E0	0.0887613907935219E0	0.608589021971589E0	1.56832317721882E0	0.448224174841118E0	1.0E0	1.22019193153084E0
Pigr	1	4300.3375959348E0	641.420754451921E0	252.961035054988E0	protein_coding	ensembl_havana	0.00813050334550415E0	0.355869067463495E0	-2.24306790777171E0	0.0769240524270588E0	0.590127696523181E0	-1.62683929205762E0	0.949959399456692E0	1.0E0	-1.01733835383925E0
AU020206	7	14610.2732115176E0	1115.87994242602E0	859.427835971626E0	lincRNA	havana	0.00814599311802739E0	0.355869067463495E0	1.5330638648413E0	0.008160727608792E0	0.32518954494499E0	1.46624146021613E0	0.279555921348078E0	1.0E0	1.16826117553415E0
Slc1a2	2	1640.1782847261E0	139.397537555737E0	96.4810755721237E0	protein_coding	ensembl_havana	0.00819537105352868E0	0.355869067463495E0	1.6555108078154E0	0.430285029734981E0	0.836966673071466E0	1.14613906563729E0	0.0450772034611808E0	1.0E0	1.40482056733562E0
Gm13135	4	1893.32251872278E0	184.508584804601E0	111.371912866046E0	processed_pseudogene	havana	0.00821814512634865E0	0.355869067463495E0	-1.61505227561165E0	0.634292654939841E0	0.908766793211983E0	1.0822702265515E0	0.144086743481205E0	1.0E0	-1.26959381142364E0
Alas1	9	40767.8988301833E0	5621.79540808864E0	2398.11169589313E0	protein_coding	ensembl_havana	0.00822075703427813E0	0.355869067463495E0	-1.60934424720895E0	0.172216596836088E0	0.697883471527563E0	-1.24686465081166E0	0.331961316648677E0	1.0E0	-1.16932619504286E0
Arid4b	13	24146.2994723613E0	1975.7631998446E0	1420.37055719772E0	protein_coding	ensembl_havana	0.00822273701746761E0	0.355869067463495E0	-1.29556316934125E0	0.630160959770915E0	0.907231653868911E0	1.04338258096563E0	0.568101034345468E0	1.0E0	-1.05145372856992E0
Klf5	14	7402.97797123509E0	525.72270113129E0	435.469292425593E0	protein_coding	ensembl_havana	0.00823127039375861E0	0.355869067463495E0	-1.33660417765503E0	0.774907068052475E0	0.954316628766042E0	-1.02885530343394E0	0.387513815923808E0	1.0E0	-1.08822141843339E0
Kri1	9	4163.41405042324E0	364.017982909758E0	244.906708848426E0	protein_coding	ensembl_havana	0.00829644532296796E0	0.357697300209312E0	-1.48580024512123E0	0.0530001886115167E0	0.554653616783348E0	-1.29890499502475E0	0.540159140854253E0	1.0E0	-1.08589972947789E0
Ccdc170	10	3172.42761144657E0	388.597975324887E0	186.613388908622E0	protein_coding	ensembl_havana	0.00832806536928459E0	0.357697300209312E0	-2.08273096565253E0	0.122935170679243E0	0.648213944589926E0	-1.46888620076259E0	0.45297436967024E0	1.0E0	-1.2049146599707E0
Cfap47	X	1562.85794464614E0	187.966371178921E0	91.9328202733025E0	protein_coding	ensembl_havana	0.00833101277459178E0	0.357697300209312E0	-2.26948863075346E0	0.0859325721938425E0	0.605315270642754E0	-1.61031047010437E0	0.80814178498948E0	1.0E0	-1.06909290881945E0
Efhc1	1	1451.38671853737E0	159.184712783688E0	85.3756893257276E0	protein_coding	ensembl_havana	0.008364609109097E0	0.358187775249406E0	-1.93673600500929E0	0.254842450099038E0	0.746852728777615E0	-1.29394004753813E0	0.434746942957521E0	1.0E0	-1.18830908483893E0
Gm6736	12	1090.86697472872E0	89.9423512438192E0	64.1686455722779E0	processed_pseudogene	havana	0.00838085213484974E0	0.358187775249406E0	2.23264422248211E0	0.272800786044918E0	0.757072850068489E0	1.32987366575996E0	0.77660571081247E0	1.0E0	1.07573256026402E0
Lad1	1	984.343740506874E0	138.116147856436E0	57.9025729709926E0	protein_coding	ensembl_havana	0.0083999703142496E0	0.358187775249406E0	-2.48762178653634E0	0.113421482224063E0	0.640765251972474E0	-1.63734244275293E0	0.420461490299415E0	1.0E0	-1.2845396561144E0
Impdh1	6	8706.66506511979E0	633.212060208855E0	512.156768536458E0	protein_coding	ensembl_havana	0.00842509216969921E0	0.358440652513604E0	1.44611349017979E0	0.857066754468311E0	0.971225876572293E0	-1.02257238688484E0	0.353538903817557E0	1.0E0	-1.12136009552993E0
1700010I14Rik	17	249.169222487696E0	52.6714123181322E0	14.6570130875115E0	protein_coding	ensembl_havana	0.00845847079037644E0	0.359042861254229E0	-2.84719075621539E0	0.0919856958408553E0	0.61347198484393E0	-1.95378058080009E0	0.254513016939063E0	1.0E0	-1.53918756251433E0
Liph	16	3709.77971221304E0	477.554138351065E0	218.222336012532E0	protein_coding	ensembl_havana	0.0084972641396757E0	0.359144116854188E0	-1.53968055188308E0	0.420273815599008E0	0.833987194331096E0	-1.13012417480088E0	0.616271265487856E0	1.0E0	1.0785716676289E0
1700024G13Rik	14	280.755814267078E0	31.3277285298202E0	16.5150478980634E0	protein_coding	ensembl_havana	0.00849931464633245E0	0.359144116854188E0	-2.94202599353547E0	0.380757593941867E0	0.814034979630524E0	-1.35492175473008E0	0.288993093408679E0	1.0E0	-1.42021373576361E0
Afdn	17	48236.4775915742E0	3554.73509355928E0	2837.43985832789E0	protein_coding	ensembl_havana	0.00862281492150899E0	0.363412236912638E0	-1.18994288837938E0	0.199537325453479E0	0.713938434385943E0	-1.07928196689817E0	0.880118218681526E0	1.0E0	-1.00899068144659E0
Dnali1	4	2808.56260555971E0	306.664667274459E0	165.209565032924E0	protein_coding	ensembl_havana	0.00863923720025761E0	0.363412236912638E0	-2.11874532736936E0	0.401298675379151E0	0.82320897868769E0	-1.2395011963493E0	0.368974755678503E0	1.0E0	-1.25634549858729E0
Phb	11	1242.21930745816E0	96.2821119473107E0	73.0717239681268E0	protein_coding	ensembl_havana	0.0086672120745219E0	0.363769707676057E0	1.8800320490772E0	0.730823837403434E0	0.940767579515055E0	1.0733562183782E0	0.472902645221485E0	1.0E0	1.15731303071725E0
Gm17709	8	770.874215183798E0	76.7129078474695E0	45.3455420696352E0	processed_pseudogene	havana	0.00870056327389903E0	0.364350718086574E0	-1.72538813678787E0	0.0678188134978739E0	0.575786136084733E0	-1.42158232659504E0	0.0447009268808224E0	1.0E0	-1.43407653630302E0
Crebzf	7	12569.5803756367E0	1424.46908424815E0	739.387080919808E0	protein_coding	ensembl_havana	0.00874505193539353E0	0.365394485452673E0	-1.65829943119275E0	0.286167205013336E0	0.766248567324943E0	-1.20257069388485E0	0.840739731257805E0	1.0E0	-1.03535938797328E0
Gm9105	7	1009.77548631587E0	101.831397148389E0	59.3985580185808E0	processed_pseudogene	havana	0.00882174769120918E0	0.366349647993315E0	-1.73128974621138E0	0.17070375664234E0	0.696834703711928E0	-1.30169979191554E0	0.839547788689463E0	1.0E0	-1.03924547190872E0
Col23a1	11	14042.8000847249E0	1498.20906149354E0	826.047063807349E0	protein_coding	ensembl_havana	0.00882622104706133E0	0.366349647993315E0	-1.45019651212442E0	0.962135321230798E0	0.99442546620357E0	-1.00611659105548E0	0.881002475612356E0	1.0E0	1.01925617093191E0
Gm14964	19	1279.53503970368E0	124.027298476619E0	75.266767041393E0	antisense	havana	0.00885171886245076E0	0.366349647993315E0	1.82882104440514E0	0.3616269476496E0	0.806782750540168E0	1.2113462285624E0	0.071515161765895E0	1.0E0	1.44416875894077E0
Cep128	12	5510.43304847251E0	561.828398060077E0	324.143120498383E0	protein_coding	ensembl_havana	0.00885919954198416E0	0.366349647993315E0	-1.70881515598982E0	0.124556195045719E0	0.648504065320322E0	-1.32650498104365E0	0.776246483411436E0	1.0E0	-1.05327169992927E0
Zfp54	17	719.631397520198E0	98.3199696605135E0	42.3312586776587E0	protein_coding	ensembl_havana	0.00887498854927346E0	0.366349647993315E0	-1.98897200773891E0	0.985974194100739E0	0.998564293422888E0	-1.00433899747719E0	0.776012658058609E0	1.0E0	-1.06985201505482E0
Mllt11	3	713.602185348793E0	57.1270343779075E0	41.9765991381643E0	protein_coding	ensembl_havana	0.00890295641023274E0	0.366349647993315E0	1.99674406567671E0	0.445972070955613E0	0.84267075554867E0	-1.18656408376988E0	0.783853542749893E0	1.0E0	1.06174630109217E0
Rab11fip3	17	9480.36530624714E0	724.524538331641E0	557.668547426303E0	protein_coding	ensembl_havana	0.00893157736533085E0	0.366349647993315E0	-1.24436211944711E0	0.177332737519377E0	0.69893275256433E0	-1.10770125926915E0	0.0892074253369766E0	1.0E0	-1.13615595126684E0
Krt8-ps	7	8530.19395269007E0	826.35593548003E0	501.776114864121E0	processed_pseudogene	havana	0.00893992262313692E0	0.366349647993315E0	-1.59552229356375E0	0.730312210281663E0	0.940694403046932E0	-1.05695743691502E0	0.835028297010267E0	1.0E0	-1.03390795311501E0
Gm45532	7	1459.22800956645E0	111.743304742739E0	85.8369417392029E0	TEC	havana	0.00896489009309059E0	0.366349647993315E0	1.75345883329407E0	0.326947261909661E0	0.785926242652088E0	-1.19779367814605E0	0.676989190392367E0	1.0E0	-1.07930991721935E0
Tmem45b	9	87.2693754892395E0	20.2708831663543E0	5.13349267583762E0	protein_coding	ensembl_havana	0.00897690166631939E0	0.366349647993315E0	38.1614843097586E0	0.238557298580685E0	0.737504445969831E0	-3.01755265302549E0	0.197075933809627E0	1.0E0	-3.37840917321601E0
mt-Rnr1	M	3040276.77582351E0	351309.147733404E0	178839.810342559E0	Mt_rRNA	insdc	0.00898367718482296E0	0.366349647993315E0	-1.76180043564988E0	0.0319347799418495E0	0.483554630180825E0	-1.51575571849988E0	0.695157725703269E0	1.0E0	1.07893452817666E0
Irx5	8	2713.88865573456E0	223.560883394739E0	159.640509160856E0	protein_coding	ensembl_havana	0.00903684907513855E0	0.367287929709278E0	-1.43115832562978E0	0.192967775002464E0	0.707608213404211E0	-1.17611347278503E0	0.468101067520198E0	1.0E0	1.0934744654171E0
Kif27	13	3830.88128470678E0	533.736978157073E0	225.345957923928E0	protein_coding	ensembl_havana	0.00904601636591893E0	0.367287929709278E0	-2.09342569258857E0	0.124512596756935E0	0.648504065320322E0	-1.47886213222878E0	0.414137917986784E0	1.0E0	-1.23042173687412E0
Hps5	7	6341.61442485021E0	537.248405644949E0	373.036142638248E0	protein_coding	ensembl_havana	0.00910669100253435E0	0.367722196076463E0	-1.32373413387911E0	0.687225547572357E0	0.927523278166782E0	1.04031971799528E0	0.698827780754993E0	1.0E0	1.03815352080086E0
Slamf1	1	304.538128929567E0	34.3490632152848E0	17.9140075840922E0	protein_coding	ensembl_havana	0.00911414501701118E0	0.367722196076463E0	3.4312510643246E0	0.824676154522638E0	0.966979883050072E0	-1.07921088655708E0	0.943703455574006E0	1.0E0	1.02405223980675E0
Slc5a12	2	539.531822417607E0	50.9782507545243E0	31.7371660245651E0	protein_coding	ensembl_havana	0.00912533003922607E0	0.367722196076463E0	2.5808718685758E0	0.121626488981336E0	0.646631919927247E0	1.60176141914858E0	0.543801447345043E0	1.0E0	1.19950079789068E0
Pigp	16	472.019240367699E0	45.6485573423813E0	27.7658376686882E0	protein_coding	ensembl_havana	0.00914805005998749E0	0.367722196076463E0	-1.97072109261906E0	0.525659295402145E0	0.8719067596196E0	1.16721004029489E0	0.180438820284802E0	1.0E0	1.35539688554478E0
Phtf1	3	5977.1483060447E0	485.747469156108E0	351.5969591791E0	protein_coding	ensembl_havana	0.00919270363162416E0	0.367722196076463E0	-1.38787756276905E0	0.694273850015131E0	0.929962632929335E0	-1.04562292276098E0	0.238880625931939E0	1.0E0	-1.14160776245482E0
Cdr1	X	146.136659789955E0	29.8797491439612E0	8.59627410529145E0	protein_coding	ensembl_havana	0.00920246268184473E0	0.367722196076463E0	30.0805077827785E0	0.768449814694438E0	0.952433361404931E0	1.26427839378695E0	0.906605987047699E0	1.0E0	1.09223297969843E0
Ankrd42	7	2420.67408188969E0	264.527537419953E0	142.392593052335E0	protein_coding	ensembl_havana	0.00922082112079745E0	0.367722196076463E0	-1.77603115221034E0	0.207931505823747E0	0.721042839634259E0	-1.28513681202898E0	0.605125971139529E0	1.0E0	-1.10647757836219E0
H2-Q7	17	14114.8175248644E0	1320.84179395502E0	830.28338381555E0	protein_coding	ensembl_havana	0.00924722843900638E0	0.367722196076463E0	1.67231931513854E0	0.529193124231919E0	0.872542797274111E0	1.11592516792359E0	0.0154577515013752E0	1.0E0	1.52505320654634E0
Tsnaxip1	8	812.323589101244E0	124.070437904934E0	47.7837405353673E0	protein_coding	ensembl_havana	0.00925040586234469E0	0.367722196076463E0	-2.81641528835283E0	0.166528355558435E0	0.691780497718178E0	-1.6405120998937E0	0.970863097768679E0	1.0E0	-1.0129835695209E0
Mybl2	2	282.781702264226E0	42.1371298545058E0	16.6342177802486E0	protein_coding	ensembl_havana	0.00925359705284241E0	0.367722196076463E0	-2.76226705191479E0	0.201813534740648E0	0.715821381296502E0	-1.58389332055685E0	0.798337900435663E0	1.0E0	-1.0993411610494E0
Epb41l1	2	6439.84642418635E0	475.213186692482E0	378.814495540374E0	protein_coding	ensembl_havana	0.00936572073640579E0	0.370935942790867E0	-1.3383422815826E0	0.423362789135298E0	0.835944025168002E0	-1.08376122405471E0	0.753659594590463E0	1.0E0	1.03179445471191E0
Gm37936	1	1058.69189704806E0	99.5991638132039E0	62.2759939440032E0	TEC	havana	0.00937419098341754E0	0.370935942790867E0	2.10180188978987E0	0.554176087855341E0	0.881193582735236E0	1.15644753316258E0	0.276410786698445E0	1.0E0	-1.29952247824151E0
Il2rb	15	797.547705674722E0	98.4281144533786E0	46.9145709220425E0	protein_coding	ensembl_havana	0.00940105353867719E0	0.371212424824258E0	2.4673585069741E0	2.7985840412495E-4	0.107701658605958E0	2.77665755426906E0	0.227623860203884E0	1.0E0	1.38382969944191E0
Llph	10	2323.91705178255E0	236.436117516949E0	136.701003046033E0	protein_coding	ensembl_havana	0.00942176141303869E0	0.371217122152751E0	-1.50356534770051E0	0.475664877383623E0	0.852917906575838E0	-1.10858911729519E0	0.544477153764417E0	1.0E0	1.09027597149504E0
Prkcz2	7	2477.8900105557E0	241.118020834116E0	145.758235915041E0	processed_pseudogene	havana	0.00944769902995266E0	0.371217122152751E0	-1.44054770729032E0	0.133824663819034E0	0.656414389324309E0	-1.21595597590652E0	0.329077575965705E0	1.0E0	-1.13480378554083E0
Drc7	8	2261.97351612882E0	254.307443359717E0	133.057265654636E0	protein_coding	ensembl_havana	0.00947968971910747E0	0.371217122152751E0	-2.16274908803255E0	0.166435379273131E0	0.691780497718178E0	-1.44067903173016E0	0.698936357820845E0	1.0E0	-1.10622592185161E0
Cd3g	9	696.316093879369E0	77.2607780117918E0	40.9597702281982E0	protein_coding	ensembl_havana	0.00949898887902271E0	0.371217122152751E0	2.24317540971408E0	0.0139097710662961E0	0.378706697092145E0	1.87561154651981E0	0.310229844369565E0	1.0E0	-1.29162166659349E0
Atp13a3	16	29862.9119378637E0	2462.68114483E0	1756.64187869787E0	protein_coding	ensembl_havana	0.00950055064459039E0	0.371217122152751E0	-1.25333017299513E0	0.856443019470333E0	0.971225876572293E0	1.01435896678063E0	0.0822398252163075E0	1.0E0	1.14580672343729E0
Gm43813	5	2475.03734200775E0	204.914667048327E0	145.590431882809E0	processed_transcript	havana	0.00955945288822033E0	0.371873869694725E0	1.57420499418581E0	0.424257630944541E0	0.836155087553749E0	1.13542029394991E0	0.521938432832342E0	1.0E0	-1.10320434808809E0
Ubxn6	17	3193.05608356642E0	233.573629863937E0	187.826828445083E0	protein_coding	ensembl_havana	0.00957663805061017E0	0.371873869694725E0	1.43193466244688E0	0.634017377134024E0	0.908618739759491E0	-1.06059392389313E0	0.831710895219521E0	1.0E0	-1.02602081516934E0
Lrsam1	2	2743.9601854437E0	225.901835053323E0	161.409422673159E0	protein_coding	ensembl_havana	0.00960660500043442E0	0.371873869694725E0	-1.42787492389885E0	0.374513846274616E0	0.812026364856165E0	-1.11569230043974E0	0.989517569274471E0	1.0E0	1.00160748717689E0
Gm37163	1	360.288030996129E0	37.4409623010019E0	21.1934135880076E0	TEC	havana	0.00964246194160876E0	0.371873869694725E0	2.72700894810984E0	0.219269083282014E0	0.726541651636116E0	-1.43811341548275E0	0.482277047325655E0	1.0E0	1.23252568079443E0
Fam161a	11	4063.21923024473E0	414.631701129974E0	239.012895896749E0	protein_coding	ensembl_havana	0.00964776237582902E0	0.371873869694725E0	-1.73042368371795E0	0.0432033055695654E0	0.529182434390987E0	-1.46453084702029E0	0.162314070453987E0	1.0E0	-1.29821245265616E0
Sntb1	15	7069.089879756E0	502.949797157719E0	415.828816456235E0	protein_coding	ensembl_havana	0.00964943119410433E0	0.371873869694725E0	-1.32097754816196E0	0.820816482644433E0	0.966584031972849E0	1.0222324175999E0	0.89462144353349E0	1.0E0	-1.01281227974085E0
2810402E24Rik	14	827.89113717671E0	71.8694948625288E0	48.6994786574536E0	antisense	havana	0.00967066819162147E0	0.371873869694725E0	-1.71297629778863E0	0.738077288341603E0	0.942633309242076E0	-1.06104835699794E0	0.971435718065704E0	1.0E0	-1.00670506443415E0
Tmem140	6	4840.13297803613E0	353.206451656347E0	284.71370459036E0	protein_coding	ensembl_havana	0.00967664510743889E0	0.371873869694725E0	1.59451706931304E0	0.434798251433021E0	0.8387741243487E0	1.13287625974922E0	0.569356020357377E0	1.0E0	-1.09444748402236E0
Gm49493	7	387.531503424597E0	45.7723257645704E0	22.7959707896822E0	TEC	havana	0.00970905012713229E0	0.372353037421868E0	2.64789238866516E0	0.999702100933802E0	1.0E0	-1.00012060938157E0	0.120312300207464E0	1.0E0	1.67318018010738E0
Acer2	4	22565.8352544631E0	2090.0590641144E0	1327.40207379195E0	protein_coding	ensembl_havana	0.00976201174224877E0	0.372453998774329E0	1.60479458635829E0	0.425939515622583E0	0.836966673071466E0	1.1397129161667E0	0.821363524224786E0	1.0E0	-1.03766853597828E0
Gm20342	1	4658.6327527159E0	373.224832877571E0	274.037220747994E0	lincRNA	havana	0.00977010204011456E0	0.372453998774329E0	1.35704568273514E0	0.302008216291764E0	0.772832040123333E0	-1.11600898172291E0	0.314344793745621E0	1.0E0	1.11215898520835E0
Ccdc162	10	5036.23667414633E0	667.096336929113E0	296.249216126254E0	protein_coding	ensembl_havana	0.00977150824005039E0	0.372453998774329E0	-2.15506888593846E0	0.0441742431220449E0	0.530316988928136E0	-1.70467694913949E0	0.706316606630289E0	1.0E0	-1.10467211836306E0
B4galt5	2	3705.3957882982E0	290.278005664373E0	217.964458135188E0	protein_coding	ensembl_havana	0.00984254297808948E0	0.373614169503401E0	-1.41219511937041E0	0.411629489382808E0	0.829651583106072E0	-1.1040395867879E0	0.408953405115885E0	1.0E0	-1.10402950067923E0
Nolc1	19	4592.9644673373E0	395.620830300638E0	270.174380431606E0	protein_coding	ensembl_havana	0.00985959094987487E0	0.373614169503401E0	-1.4147547307945E0	0.986406080812764E0	0.998564293422888E0	1.00207069465149E0	0.12506111127E0	1.0E0	-1.20297338249587E0
Cd28	1	459.85327319924E0	46.0701890144415E0	27.0501925411318E0	protein_coding	ensembl_havana	0.00988367548249693E0	0.373614169503401E0	2.80740211318202E0	0.678127570764084E0	0.924143643864341E0	1.14320111400949E0	0.407922657921598E0	1.0E0	1.29671113900257E0
Brix1	15	2594.57129851922E0	190.128135610832E0	152.621841089366E0	protein_coding	ensembl_havana	0.00991682618289612E0	0.373614169503401E0	-1.45441996876215E0	0.992025527512304E0	0.999516361469365E0	-1.00132042618124E0	0.993936089072655E0	1.0E0	1.00098304325879E0
Spata13	14	6789.83938637018E0	585.237914645914E0	399.402316845305E0	protein_coding	ensembl_havana	0.00991815570620629E0	0.373614169503401E0	-1.32429901065135E0	0.613577241881151E0	0.900577687239997E0	1.05149528566958E0	0.79587170643115E0	1.0E0	1.02567472330659E0
Gm5131	8	342.525865328344E0	41.2188758583418E0	20.148580313432E0	processed_pseudogene	havana	0.00992196969929255E0	0.373614169503401E0	2.6609084174419E0	0.135138468203634E0	0.658129717220422E0	1.60782581811526E0	0.470849079688068E0	1.0E0	-1.23758781665726E0
Foxq1	13	1094.40499327942E0	118.218058758475E0	64.3767643105541E0	protein_coding	ensembl_havana	0.0099517252818448E0	0.373654427878044E0	-1.62584858952016E0	0.318603476540597E0	0.782659099217247E0	-1.2005191863241E0	0.0129366394151232E0	1.0E0	-1.54911710281265E0
Hook2	8	2377.7802787396E0	321.880853055252E0	139.869428161153E0	protein_coding	ensembl_havana	0.00996554693837682E0	0.373654427878044E0	-1.82297237881098E0	0.25932143800266E0	0.749911082286731E0	-1.26880381793713E0	0.924208871634344E0	1.0E0	1.02021400886256E0
Fip1l1	5	14438.9808014057E0	1147.06631270599E0	849.351811847392E0	protein_coding	ensembl_havana	0.0099830572099986E0	0.373654427878044E0	-1.33337811579438E0	0.684607252365265E0	0.926501017764438E0	1.04155707040698E0	0.468657832023273E0	1.0E0	-1.07499693890045E0
Fam81a	9	1040.17693296721E0	118.218058758475E0	61.186878409836E0	protein_coding	ensembl_havana	0.0100656421000839E0	0.375191676919286E0	-2.22226929869786E0	0.253305347656771E0	0.746211983940931E0	-1.37797166072771E0	0.598106234630655E0	1.0E0	-1.15548069188249E0
Slc26a2	18	8578.83701457068E0	642.591230281213E0	504.637471445334E0	protein_coding	ensembl_havana	0.0100855926475931E0	0.375191676919286E0	-1.28191320849921E0	0.223993072347392E0	0.726541651636116E0	-1.11260820280564E0	0.776725387474069E0	1.0E0	-1.02474499760635E0
Ddo	10	3591.64472965955E0	379.234168690552E0	211.273219391738E0	protein_coding	ensembl_havana	0.0101568702381002E0	0.375191676919286E0	-1.83046267978432E0	0.124040320994633E0	0.648453065101561E0	-1.38307908238523E0	0.807926592762382E0	1.0E0	-1.05228822374411E0
Paxbp1	16	9953.03644193755E0	1021.82539897177E0	585.472731878679E0	protein_coding	ensembl_havana	0.0101582907918218E0	0.375191676919286E0	-1.54459262926562E0	0.431124575022854E0	0.83752580553494E0	-1.12683687602237E0	0.695606517635198E0	1.0E0	-1.06107536693874E0
Myo1h	5	1130.84452270028E0	121.72948624635E0	66.5202660411928E0	protein_coding	ensembl_havana	0.0101656085172084E0	0.375191676919286E0	-2.052249633474E0	0.409619184740554E0	0.827971592359234E0	-1.23100406761715E0	0.881288081614372E0	1.0E0	-1.03778655498176E0
Tpm2	4	16767.2388663724E0	1843.49943113463E0	986.308168610143E0	protein_coding	ensembl_havana	0.0101691836947828E0	0.375191676919286E0	-1.83682257481212E0	0.940437211630055E0	0.990661298430541E0	-1.01596875936997E0	0.753997620664559E0	1.0E0	-1.06852682056614E0
Sntn	14	781.036885132591E0	117.047582929183E0	45.9433461842701E0	protein_coding	ensembl_havana	0.01018093500377E0	0.375191676919286E0	-2.27811096865674E0	0.140226196868657E0	0.665995322568423E0	-1.55561034383433E0	0.597834009034174E0	1.0E0	-1.16379691430235E0
Fhad1	4	8526.25249410358E0	1118.58418927064E0	501.544264359034E0	protein_coding	ensembl_havana	0.010184835905021E0	0.375191676919286E0	-2.06350715979913E0	0.0196714887731353E0	0.423750747568389E0	-1.80296526484451E0	0.954224035937352E0	1.0E0	-1.01457651461034E0
Tekt2	4	922.250865893431E0	110.56845363466E0	54.2500509349077E0	protein_coding	ensembl_havana	0.0102401773339389E0	0.375796322100196E0	-2.07030098836453E0	0.0971165684137797E0	0.617124659218824E0	-1.51813875504098E0	0.855485366021994E0	1.0E0	-1.04731348404536E0
Larp4b	13	19553.997942222E0	1670.26900839944E0	1150.23517307188E0	protein_coding	ensembl_havana	0.0102579261168971E0	0.375796322100196E0	-1.26941414178773E0	0.313902876734933E0	0.779529112243608E0	-1.08825877411793E0	0.238748618800923E0	1.0E0	-1.1031836122194E0
Gask1a	9	981.642382622117E0	111.195203782724E0	57.7436695660069E0	protein_coding	ensembl_havana	0.0102823441381729E0	0.375796322100196E0	-1.98030866711128E0	0.497324077045797E0	0.861991569203445E0	1.17814244205192E0	0.867104531929607E0	1.0E0	-1.04059359346068E0
Gm7480	14	333.737796439583E0	38.4903648474796E0	19.6316350846814E0	antisense	havana	0.0103373276438999E0	0.375796322100196E0	2.65130903074951E0	0.856353371112639E0	0.971225876572293E0	1.05904046970662E0	0.958827454930148E0	1.0E0	1.01655044019414E0
Rgp1	4	4919.19718385535E0	355.005673175829E0	289.364540226785E0	protein_coding	ensembl_havana	0.0103624456199406E0	0.375796322100196E0	1.33634659558817E0	0.979126688924698E0	0.997952803093524E0	-1.00263011954566E0	0.393467048834512E0	1.0E0	1.08871392851692E0
Zbtb42	12	1859.74743256164E0	201.321842638194E0	109.396907797743E0	protein_coding	ensembl_havana	0.0103691363043724E0	0.375796322100196E0	-1.46461120896487E0	0.145665762269682E0	0.671926902876246E0	-1.22890223615937E0	0.531676675633221E0	1.0E0	1.09047257827594E0
Coq7	7	1936.36961935454E0	174.206074993177E0	113.90409525615E0	protein_coding	ensembl_havana	0.010389168370971E0	0.375796322100196E0	-1.46780208321178E0	0.811786482789502E0	0.964507271680459E0	1.03467490532219E0	0.374058885501343E0	1.0E0	1.13095972597331E0
Gpr174	X	309.450918622116E0	48.7294693310196E0	18.2029952130657E0	protein_coding	ensembl_havana	0.0104250830567133E0	0.375796322100196E0	4.81143039612519E0	0.0575574055427815E0	0.56049089827224E0	2.07019062930815E0	0.802598450689251E0	1.0E0	1.10140551856193E0
Crybg2	4	1880.88095092654E0	245.799924151284E0	110.640055936855E0	protein_coding	ensembl_havana	0.0104343380939056E0	0.375796322100196E0	-2.06277176012982E0	0.053410555328268E0	0.555621944199228E0	-1.63884559443493E0	0.906296574534771E0	1.0E0	-1.03037626592731E0
Krt8	15	8696.06883109136E0	758.468337381104E0	511.533460652433E0	protein_coding	ensembl_havana	0.0104372709706288E0	0.375796322100196E0	-1.41991217861873E0	0.959823473084653E0	0.994361032637377E0	1.00624558232037E0	0.714206929842423E0	1.0E0	-1.04610647373612E0
Mad1l1	5	3777.51673308016E0	419.030346886474E0	222.206866651774E0	protein_coding	ensembl_havana	0.0104580674314423E0	0.375796322100196E0	-1.60359472292304E0	0.431592551551256E0	0.837530875408027E0	-1.13992531905736E0	0.484543628267236E0	1.0E0	-1.12366832012902E0
Cfap126	1	1505.37542691217E0	152.161857807938E0	88.5514957007161E0	protein_coding	ensembl_havana	0.0104776763577306E0	0.375796322100196E0	-1.75607800249659E0	0.808479775862447E0	0.963705875124797E0	1.05056759267392E0	0.508152104056548E0	1.0E0	-1.13743536889676E0
Lrrc45	11	7158.46130330203E0	890.73210609108E0	421.085959017767E0	protein_coding	ensembl_havana	0.0104905369160379E0	0.375796322100196E0	-1.82696289287639E0	0.14148456792544E0	0.667301683849911E0	-1.36452722183663E0	0.542044866022347E0	1.0E0	-1.13730356888874E0
E230020D15Rik	8	5512.99351600703E0	483.730260921028E0	324.293736235708E0	TEC	havana	0.0105147489111027E0	0.375796322100196E0	1.58946150284582E0	0.382985095690847E0	0.814786721974935E0	1.15250828040334E0	0.958306710653999E0	1.0E0	-1.00849517810624E0
Rassf1	9	3556.54337056506E0	295.439557207682E0	209.208433562651E0	protein_coding	ensembl_havana	0.0105156127134445E0	0.375796322100196E0	1.35777784057246E0	0.923648917028652E0	0.987294493381174E0	-1.01044813767427E0	0.584639706788773E0	1.0E0	-1.06015202144067E0
Ighg1	12	646.197113153385E0	523.071650097044E0	38.0115948913756E0	IG_C_gene	ensembl_havana	0.0105264535774188E0	0.375796322100196E0	14.4468866714363E0	0.0625536983765472E0	0.571354725481496E0	6.756685778946E0	0.650349796344829E0	1.0E0	1.76515627535829E0
Tnfrsf1b	4	3620.25497902853E0	316.741550651627E0	212.956175236972E0	protein_coding	ensembl_havana	0.0105780764359006E0	0.375796322100196E0	1.66667533833189E0	0.00103369473450658E0	0.163986055543661E0	1.78108783791747E0	0.515318665877496E0	1.0E0	1.11992677717425E0
Osbpl7	11	2400.30389078969E0	230.58373837049E0	141.194346517041E0	protein_coding	ensembl_havana	0.0105839962503256E0	0.375796322100196E0	-1.53014640430891E0	0.205322936923574E0	0.718267668686249E0	-1.20909931078022E0	0.408498429846345E0	1.0E0	1.13269475636438E0
Gm38042	8	2189.29591617187E0	187.966371178921E0	128.782112715992E0	TEC	havana	0.0106167028903948E0	0.375796322100196E0	1.51577324144645E0	0.00980267991854552E0	0.348069682202804E0	-1.44242793325176E0	0.840951325774616E0	1.0E0	-1.02857227187885E0
Wdr78	4	3782.31496696317E0	434.246532667268E0	222.489115703716E0	protein_coding	ensembl_havana	0.0106185440209619E0	0.375796322100196E0	-1.88430001317102E0	0.0504438522176984E0	0.548435312631056E0	-1.54550853229971E0	0.776335360358534E0	1.0E0	-1.06507482027988E0
Sclt1	3	3545.37739769489E0	272.720868224996E0	208.551611629111E0	protein_coding	ensembl_havana	0.0106440721854097E0	0.375796322100196E0	-1.4675616730714E0	0.346455100299971E0	0.797878250876646E0	-1.13384020967659E0	0.530674391848787E0	1.0E0	-1.08639104149147E0
Hspa4l	3	12345.2622261464E0	1062.79205299698E0	726.191895655673E0	protein_coding	ensembl_havana	0.0106684018457446E0	0.375796322100196E0	-1.50927618531877E0	0.300433622796427E0	0.772041658361154E0	-1.161584084982E0	0.275409479969297E0	1.0E0	-1.17022071681816E0
Zfp771	7	580.797859545689E0	46.568140171491E0	34.1645799732758E0	protein_coding	ensembl_havana	0.0106883996049138E0	0.375796322100196E0	1.87235203467848E0	0.298369039146798E0	0.771341022366375E0	1.23659171357942E0	0.508436096740194E0	1.0E0	1.14440399121151E0
Trit1	4	1315.53140395722E0	146.309478661478E0	77.3842002327774E0	protein_coding	ensembl_havana	0.0107015241667647E0	0.375796322100196E0	-1.72517279177752E0	0.364074640136992E0	0.807808894782477E0	1.19485262617484E0	0.500208098800208E0	1.0E0	-1.13871294079909E0
Septin5	16	1060.03320333698E0	105.040030952927E0	62.3548943139399E0	protein_coding	ensembl_havana	0.0107042696020402E0	0.375796322100196E0	-1.7067167476561E0	0.0286899328655582E0	0.46716815704449E0	-1.50417702350985E0	0.921493575699993E0	1.0E0	1.01844068681653E0
Oscp1	4	980.251788986752E0	138.116147856436E0	57.6618699403972E0	protein_coding	ensembl_havana	0.0107641682456691E0	0.376663808431325E0	-2.22232973928026E0	0.663792533952935E0	0.918443935553235E0	-1.13305651686684E0	0.445230294838202E0	1.0E0	-1.2383668419823E0
Gsta2	9	298.106758036427E0	71.3990255868014E0	17.5356916492016E0	protein_coding	ensembl_havana	0.0107832720134073E0	0.376663808431325E0	-4.1831130286605E0	0.0764706394855823E0	0.589938923449905E0	-2.53393720139153E0	0.88230548989384E0	1.0E0	-1.07750145060183E0
Igkc	6	4516.08171793156E0	893.356048447529E0	265.65186576068E0	IG_C_gene	ensembl_havana	0.0108390667917439E0	0.376663808431325E0	3.59790617775024E0	0.00529984474165408E0	0.281018409129741E0	3.53058560942582E0	0.220693702729619E0	1.0E0	-1.73302708223742E0
Gm10643	8	356.667139911142E0	36.4556738193966E0	20.980419994773E0	protein_coding	ensembl	0.010846672894047E0	0.376663808431325E0	-2.50667697314307E0	0.964546879326169E0	0.994972306739756E0	1.01394094164706E0	0.623182730143892E0	1.0E0	1.16329053771841E0
Pla2g4f	2	472.369633576573E0	47.9895090009649E0	27.786449033916E0	protein_coding	ensembl_havana	0.0108577834310512E0	0.376663808431325E0	-1.92227360817634E0	0.617346085435619E0	0.902486915911165E0	-1.12752635631734E0	0.553912395474851E0	1.0E0	1.15104541427314E0
Pbdc1	X	2354.82436852215E0	176.517205236736E0	138.519080501303E0	protein_coding	ensembl_havana	0.0109243888664553E0	0.376663808431325E0	-1.54999899486072E0	0.826190395648027E0	0.966979883050072E0	-1.03403651077751E0	0.550776841144024E0	1.0E0	-1.09478295600858E0
Gpatch4	3	2697.60914637251E0	276.421134086649E0	158.682890963089E0	protein_coding	ensembl_havana	0.0109413886198852E0	0.376663808431325E0	-1.85746336608869E0	0.339684467224612E0	0.794333606527144E0	-1.23109928168378E0	0.487171145507141E0	1.0E0	-1.16331538098518E0
Has3	8	2274.79852014038E0	175.066718254878E0	133.811677655316E0	protein_coding	ensembl_havana	0.0109421772361142E0	0.376663808431325E0	1.44147287910721E0	0.149649743317821E0	0.674087638548237E0	-1.20022800544656E0	0.588095879718626E0	1.0E0	-1.07182496517063E0
Gm47283	Y	16176.8538616343E0	1969.96128225752E0	951.579638919662E0	lincRNA	ensembl_havana	0.0109444850664634E0	0.376663808431325E0	-1.82726616774657E0	0.53508053825562E0	0.873412438809944E0	-1.13961000743541E0	0.278045176108241E0	1.0E0	-1.25687763163909E0
Pwp1	10	1797.94422768392E0	197.810415150319E0	105.761425157878E0	protein_coding	ensembl_havana	0.0109491678472449E0	0.376663808431325E0	-1.58976088441982E0	0.85765852902714E0	0.971288403264607E0	1.03042857882181E0	0.685387522009791E0	1.0E0	-1.06961123189689E0
Spag17	3	4135.90158254271E0	504.929271598279E0	243.288328384865E0	protein_coding	ensembl_havana	0.010950819081127E0	0.376663808431325E0	-2.03519606791766E0	0.0632357279086389E0	0.571354725481496E0	-1.58381538537122E0	0.503117969646848E0	1.0E0	-1.1794722279236E0
Gm42937	3	215.274235015475E0	21.8458827512722E0	12.6631902950279E0	sense_intronic	havana	0.0110327105166823E0	0.378782967500137E0	2.97406371726104E0	0.780547788410657E0	0.955264467868806E0	1.10217819688731E0	0.765064994416273E0	1.0E0	-1.10208478980063E0
Cdc42ep1	15	9183.68070879274E0	649.957391889234E0	540.216512281926E0	protein_coding	ensembl_havana	0.0110823615714223E0	0.379789480861384E0	1.34608078501723E0	0.981356621675032E0	0.998478636376629E0	1.0024497065263E0	0.709863816346076E0	1.0E0	1.03962557103135E0
Wdr60	12	5661.52603455926E0	673.023601842801E0	333.030943209368E0	protein_coding	ensembl_havana	0.0111609444878392E0	0.380622441959343E0	-1.84602569664095E0	0.216387244894282E0	0.72427680517751E0	-1.30731205882052E0	0.909485394750805E0	1.0E0	-1.02488362816766E0
Nme9	9	1392.69108971315E0	174.400898564482E0	81.923005277244E0	protein_coding	ensembl_havana	0.0111933675208079E0	0.380622441959343E0	-2.26344921114766E0	0.437044174936396E0	0.840207565981814E0	-1.25221897049364E0	0.670536893524179E0	1.0E0	-1.12852062799142E0
Gm43834	3	157.44142727704E0	29.4849209692426E0	9.26126042806117E0	TEC	havana	0.0112006185028739E0	0.380622441959343E0	6.5056283099692E0	0.607361080074023E0	0.897372272173287E0	-1.25116852515387E0	0.860728531919488E0	1.0E0	-1.09197815004645E0
Trpm6	19	8163.6953660708E0	778.366426479065E0	480.217374474753E0	protein_coding	ensembl_havana	0.0112276423563058E0	0.380622441959343E0	-1.37138936930985E0	0.129305061598802E0	0.655190080163E0	-1.18681790255192E0	0.741207546998894E0	1.0E0	1.03784613550755E0
Cpne5	17	691.832504278155E0	82.9263402259948E0	40.6960296634209E0	protein_coding	ensembl_havana	0.01125257698582E0	0.380622441959343E0	2.21757814754125E0	0.267910846917723E0	0.755651117039533E0	-1.32524576303418E0	0.0517670485394522E0	1.0E0	1.66343356063713E0
Eppk1	15	26479.3861425122E0	2892.2457741801E0	1557.61094955954E0	protein_coding	havana	0.0112861733688842E0	0.380622441959343E0	-1.56510932727122E0	0.284932865461043E0	0.76548227908908E0	-1.18477056472466E0	0.887350711444011E0	1.0E0	1.02267163214007E0
Tcf20	15	26348.0208338096E0	2302.32595621702E0	1549.88357845939E0	protein_coding	ensembl_havana	0.011300853279936E0	0.380622441959343E0	-1.26232451345702E0	0.122637911638741E0	0.648213944589926E0	1.13670943426762E0	0.928787874535839E0	1.0E0	-1.00741072359685E0
Gtf3c1	7	23224.4772675148E0	1638.66616100856E0	1366.14572161852E0	protein_coding	ensembl_havana	0.0113293506215291E0	0.380622441959343E0	-1.19527979928024E0	0.197429934772181E0	0.711783121708943E0	1.08521006686354E0	0.534112543879496E0	1.0E0	-1.03987709520189E0
Por	5	37483.6387566735E0	4203.17870298695E0	2204.91992686314E0	protein_coding	ensembl_havana	0.0113559571018853E0	0.380622441959343E0	-1.52187261339276E0	0.981709940797703E0	0.998478636376629E0	-1.0034186397519E0	0.671865578693112E0	1.0E0	1.06494359085935E0
Ccdc160	X	364.469709341912E0	39.7961781959221E0	21.4393946671713E0	protein_coding	ensembl_havana	0.0113658124899159E0	0.380622441959343E0	-2.11875085374889E0	0.285341814087712E0	0.765724399319307E0	1.33819773399879E0	0.681103493487232E0	1.0E0	1.11938729249026E0
Rad23a	8	5025.04502544389E0	372.211313714801E0	295.590883849641E0	protein_coding	ensembl_havana	0.0113772211691524E0	0.380622441959343E0	-1.30884258477087E0	0.0724463930570736E0	0.583940804558624E0	1.19028123007962E0	0.587785425245513E0	1.0E0	1.05320163950667E0
Chia1	3	2481.89246501444E0	289.406866520922E0	145.993674412614E0	protein_coding	ensembl_havana	0.0113836230452398E0	0.380622441959343E0	-1.7061499771058E0	0.506408240399055E0	0.866055004663781E0	1.13887796306663E0	0.833314088666652E0	1.0E0	-1.0421206546339E0
9530026P05Rik	6	4070.85797024738E0	315.460737429661E0	239.462233543964E0	antisense	havana	0.011433552264346E0	0.380622441959343E0	1.31169819197689E0	0.125637224350044E0	0.649965923076323E0	1.16121490872732E0	0.126561744727583E0	1.0E0	1.15850805174946E0
Gm7993	5	1401.04326029878E0	131.093292880685E0	82.41430942934E0	processed_pseudogene	havana	0.0114455585939436E0	0.380622441959343E0	-1.81221147191858E0	0.600221221463129E0	0.89451659260794E0	-1.1172312976912E0	0.462607461456957E0	1.0E0	-1.1658061762971E0
Trac	14	356.422720578886E0	40.2955227160354E0	20.9660423869933E0	TR_C_gene	ensembl_havana	0.0114612568147665E0	0.380622441959343E0	2.34996715490507E0	0.00107476916819967E0	0.164536588151355E0	2.63343592104982E0	0.0642376711628012E0	1.0E0	1.74720832240394E0
Wnk4	11	1741.86037906163E0	213.026600931113E0	102.462375238919E0	protein_coding	ensembl_havana	0.0114647228666343E0	0.380622441959343E0	-2.02554246216488E0	0.789793931401286E0	0.958664623673291E0	1.06909934519828E0	0.743951842719866E0	1.0E0	-1.08469728359937E0
Gm45837	7	1100.74249952553E0	111.128516318331E0	64.7495587956195E0	protein_coding	havana	0.0114685840824966E0	0.380622441959343E0	2.06663252987348E0	0.0176597638712709E0	0.411774544099534E0	1.82274678716349E0	0.146628453475556E0	1.0E0	1.42578794474952E0
Gm8116	9	1895.12834158827E0	172.059946905899E0	111.478137740486E0	processed_pseudogene	havana	0.0114734933245762E0	0.380622441959343E0	-1.50194954996193E0	0.23578750597067E0	0.735193514329321E0	-1.19393703635052E0	0.66930126110185E0	1.0E0	-1.06460575060319E0
Tlr11	14	381.675216884668E0	38.8436738871495E0	22.451483346157E0	protein_coding	ensembl_havana	0.0115068203033629E0	0.380910446652626E0	-2.37826767337318E0	0.864192733209814E0	0.973018657216539E0	1.05037735790277E0	0.800063359689296E0	1.0E0	-1.07414782200801E0
Stk11	10	11888.6238786835E0	1110.78156199794E0	699.33081639315E0	protein_coding	ensembl_havana	0.0115352155493683E0	0.380910446652626E0	-1.39971260921324E0	0.675017841456209E0	0.923138919592708E0	-1.05152276362898E0	0.576631479830288E0	1.0E0	-1.06889460903418E0
Phkb	8	5201.50929164186E0	385.875822027896E0	305.971134802463E0	protein_coding	ensembl_havana	0.0115508744499735E0	0.380910446652626E0	-1.28098768865107E0	0.232470498146572E0	0.733738577021115E0	-1.11247233898714E0	0.065344536643763E0	1.0E0	-1.17915986497075E0
Mtln	2	398.500538096992E0	43.3076056837976E0	23.4412081233524E0	protein_coding	ensembl_havana	0.0115637534535546E0	0.380910446652626E0	-2.13454434418816E0	0.504579920389451E0	0.865229818523855E0	1.20081203325512E0	0.152313131702848E0	1.0E0	1.47453063869783E0
Tchh	3	3584.09073936494E0	502.134130766194E0	210.828867021467E0	protein_coding	ensembl_havana	0.011586054938041E0	0.380973148024281E0	-2.09090368005041E0	0.317698305074043E0	0.781914086067245E0	-1.29984186356908E0	0.702104549591154E0	1.0E0	-1.10570753896214E0
Lrrc49	9	1926.83757666263E0	161.525664442272E0	113.343386862507E0	protein_coding	ensembl_havana	0.0116445113483559E0	0.381986212395473E0	-1.48449814202069E0	0.0100841399829976E0	0.350729017620943E0	-1.43428976495583E0	0.652314498074978E0	1.0E0	-1.06458690403746E0
Gm11964	11	1118.92638611524E0	99.4904454898053E0	65.8191991832492E0	processed_pseudogene	havana	0.0116577684352637E0	0.381986212395473E0	-1.63818304479604E0	0.117505704206384E0	0.643145532805397E0	1.31884073582413E0	0.293541252624264E0	1.0E0	-1.20295417331177E0
Serpina3f	12	979.26704544167E0	206.643980737089E0	57.60394384951E0	protein_coding	ensembl_havana	0.0118282856663738E0	0.386894730982248E0	2.75830552288232E0	0.116990599180375E0	0.643145532805397E0	1.7758074828658E0	0.00559754486038216E0	1.0E0	2.61760075991672E0
BC051142	17	234.026272506489E0	33.1705360903979E0	13.7662513239111E0	protein_coding	ensembl_havana	0.0118764466219548E0	0.387225989130171E0	-3.56576276337061E0	0.148479775037799E0	0.673586776385954E0	-1.85640545225592E0	0.577566558187444E0	1.0E0	1.26914660783996E0
Rbm25	12	36498.7329517074E0	3308.935169408E0	2146.98429127691E0	protein_coding	ensembl_havana	0.0118798785549921E0	0.387225989130171E0	-1.40965521588376E0	0.37749922814155E0	0.812203524316122E0	-1.1138481401819E0	0.672044064006272E0	1.0E0	-1.05307178191702E0
Hspa1a	17	3513.87291694411E0	830.749524313267E0	206.698406879065E0	protein_coding	ensembl_havana	0.0119454599893968E0	0.38804025482896E0	-4.48984137017786E0	0.285065557100505E0	0.765498922760125E0	-1.77260174262125E0	0.017711331630472E0	1.0E0	-3.55261908619572E0
1700003E16Rik	6	679.580910622869E0	87.785687196887E0	39.9753476836982E0	protein_coding	ensembl_havana	0.0119464125141432E0	0.38804025482896E0	-2.07853139299043E0	0.442170475598293E0	0.842094215636721E0	-1.23334335060492E0	0.434667156060597E0	1.0E0	-1.22817514530642E0
Plscr3	11	5209.92115531054E0	359.578733000662E0	306.465950312385E0	protein_coding	ensembl_havana	0.0119813928298857E0	0.388197604230625E0	1.40034374787357E0	0.680602588611856E0	0.925551631496344E0	1.04962768047852E0	0.830847468860588E0	1.0E0	1.02521264425561E0
Gm7527	18	274.426730884359E0	28.7599532699406E0	16.1427488755505E0	processed_pseudogene	havana	0.0119928263447594E0	0.388197604230625E0	2.69604923345984E0	0.660864364626891E0	0.917461880955077E0	-1.16764506275806E0	0.897643802762149E0	1.0E0	1.04443118712053E0
Thrb	14	4353.49687444083E0	526.714123181322E0	256.088051437696E0	protein_coding	ensembl_havana	0.0120297178323628E0	0.388718062205953E0	-1.47408523047615E0	0.233561360887712E0	0.733756508319906E0	-1.18555619647018E0	0.720016656195624E0	1.0E0	-1.05169516289102E0
Acss1	2	6461.20024549675E0	502.134130766194E0	380.070602676279E0	protein_coding	ensembl_havana	0.0120710996333016E0	0.389381567964032E0	-1.36488123003318E0	0.953359654122474E0	0.993867083738728E0	-1.00656596253172E0	0.425449861395354E0	1.0E0	-1.09142218919233E0
Nfu1	6	1405.42538481939E0	114.254068755815E0	82.6720814599638E0	protein_coding	ensembl_havana	0.0121070520884488E0	0.38986795147579E0	1.5598232528188E0	0.690678702444557E0	0.92962791322263E0	-1.06257326377549E0	0.910873001181893E0	1.0E0	-1.01710477071283E0
Lat	7	748.938569785493E0	71.219993637644E0	44.055209987382E0	protein_coding	ensembl_havana	0.0121339221017985E0	0.39006069379568E0	2.09736413719894E0	0.00316366297085517E0	0.241174421659845E0	2.16794978884929E0	0.553032359458913E0	1.0E0	-1.16325340156011E0
Rbm15	3	8442.88837423513E0	689.410263452886E0	496.640492602067E0	protein_coding	ensembl_havana	0.0122370356385245E0	0.39201130735297E0	-1.30325297978078E0	0.195946028859665E0	0.711085107762667E0	-1.13150774083387E0	0.975831510844447E0	1.0E0	-1.00288021113435E0
Taok3	5	19163.3993953773E0	1370.62719610073E0	1127.25878796337E0	protein_coding	ensembl_havana	0.0122612480590058E0	0.39201130735297E0	-1.23777108273455E0	0.500613650582158E0	0.864018904859211E0	1.05290751160015E0	0.457679358443499E0	1.0E0	1.05843276388663E0
Slfn5	11	23387.2477415665E0	2040.07797564672E0	1375.72045538626E0	protein_coding	ensembl_havana	0.0122656679550588E0	0.39201130735297E0	1.53729583495613E0	0.354041660802763E0	0.802818291381729E0	1.15240878363085E0	0.756074188330884E0	1.0E0	1.04866285444776E0
Cyp4f15	17	645.48201226207E0	101.831397148389E0	37.9695301330629E0	protein_coding	ensembl_havana	0.0122785573058568E0	0.39201130735297E0	-2.31264786153395E0	0.521016962296073E0	0.869724910724397E0	-1.22239652129209E0	0.597349171549178E0	1.0E0	-1.171802915872E0
Srrd	5	321.819520993852E0	49.1599848302567E0	18.9305600584619E0	protein_coding	ensembl_havana	0.0123003731917913E0	0.392037662291957E0	-2.57976134632492E0	0.426689025474587E0	0.836966673071466E0	-1.32431371181232E0	0.3239722820771E0	1.0E0	-1.39715416710646E0
Galnt11	5	3501.1290967064E0	254.868632098176E0	205.948770394494E0	protein_coding	ensembl_havana	0.0123665510895607E0	0.392763574974191E0	1.30035423941749E0	0.0980325402713876E0	0.618917256594273E0	1.16787406426411E0	0.902041648436756E0	1.0E0	1.01148468345634E0
Erg	16	7753.69867566736E0	595.870281811581E0	456.09992209808E0	protein_coding	ensembl_havana	0.0123835945369103E0	0.392763574974191E0	1.57262360221834E0	0.309721755129641E0	0.77618356187367E0	1.17850919753825E0	0.535272984007427E0	1.0E0	1.10480541018963E0
Gm13477	2	308.240815353716E0	29.6342710182215E0	18.1318126678657E0	processed_pseudogene	havana	0.0123862368506612E0	0.392763574974191E0	3.14050987020728E0	0.313783736384259E0	0.779529112243608E0	1.39981870020238E0	0.450541513749937E0	1.0E0	1.28484671122846E0
9130401M01Rik	15	1149.82193179478E0	98.3199696605135E0	67.6365842232222E0	protein_coding	ensembl_havana	0.0124265587691022E0	0.392942603962177E0	-1.59970468556173E0	0.643278944977484E0	0.912459408517398E0	1.08207297875015E0	0.850998301819833E0	1.0E0	1.03207514429055E0
Rbm39	2	40651.6064120143E0	3212.95615140607E0	2391.27096541261E0	protein_coding	ensembl_havana	0.0124339604294933E0	0.392942603962177E0	-1.2539183957026E0	0.63511700423889E0	0.908891703971223E0	-1.03926809176969E0	0.723342679262571E0	1.0E0	-1.02910659779482E0
Plekhd1	12	6116.78802760952E0	697.603594257929E0	359.811060447619E0	protein_coding	ensembl_havana	0.0125149296078693E0	0.394811888603768E0	-1.73449197066937E0	0.721779347558541E0	0.936808399885398E0	-1.07305912809347E0	0.799152218890535E0	1.0E0	1.05166644545824E0
St3gal5	6	3471.94822626891E0	283.255150688622E0	204.232248604054E0	protein_coding	ensembl_havana	0.0125353884425783E0	0.394811888603768E0	-1.36848119637345E0	0.69421782490987E0	0.929962632929335E0	1.04665264822271E0	0.826661570471059E0	1.0E0	-1.02513222342704E0
Gm42449	3	351.623757306902E0	28.7599532699406E0	20.6837504298178E0	TEC	havana	0.0125916442867695E0	0.395454587537541E0	2.29693187277118E0	0.0947952537989099E0	0.616834003813383E0	1.59755882786786E0	0.837808858617405E0	1.0E0	-1.05676044306671E0
Poldip2	11	3684.12425133476E0	289.107529835081E0	216.713191254986E0	protein_coding	ensembl_havana	0.0126084686214418E0	0.395454587537541E0	-1.34654282569603E0	0.664781394208239E0	0.918983738657848E0	1.0489171908069E0	0.935126940633463E0	1.0E0	1.00874046786307E0
Gm38655	17	414.130910889652E0	53.841888147424E0	24.3606418170384E0	protein_coding	havana	0.0126651110587233E0	0.395454587537541E0	-2.34812829822093E0	0.426320841441609E0	0.836966673071466E0	-1.28495574454144E0	0.893089777759159E0	1.0E0	1.04254677396804E0
Rsph9	17	1148.46481681812E0	203.662794296778E0	67.5567539304778E0	protein_coding	ensembl_havana	0.0127080832595171E0	0.395454587537541E0	-2.13044006368837E0	0.346540684011679E0	0.797878250876646E0	-1.30497619385659E0	0.346418246544357E0	1.0E0	-1.29489741577987E0
Ntf3	6	224.132350473091E0	28.8837575058291E0	13.1842559101818E0	protein_coding	ensembl_havana	0.0127240761158708E0	0.395454587537541E0	-3.13231359626418E0	0.885509878006688E0	0.977635986967601E0	-1.05776663628407E0	0.0211006566171671E0	1.0E0	-2.43960876004533E0
Ttc21a	9	6319.90832693193E0	829.263402259948E0	371.759313348937E0	protein_coding	ensembl_havana	0.0127349912065669E0	0.395454587537541E0	-2.0613420918687E0	0.0300773403691123E0	0.473654710011728E0	-1.75602250914821E0	0.320066674543078E0	1.0E0	-1.2936443528295E0
Fmo3	1	3262.52850880551E0	362.847507080466E0	191.913441694442E0	protein_coding	ensembl_havana	0.0127590924547328E0	0.395454587537541E0	-1.86398944118394E0	0.163602974517348E0	0.689122915659734E0	-1.37040030600623E0	0.896815432359544E0	1.0E0	1.02937196893597E0
Snrpd1	18	1629.25058887096E0	150.991381978646E0	95.8382699335857E0	protein_coding	ensembl_havana	0.0127669457441012E0	0.395454587537541E0	-1.70541510611727E0	0.73420726081542E0	0.941230627376595E0	-1.06721024405296E0	0.770356790125961E0	1.0E0	-1.05714507882605E0
Syn2	6	785.3203296552E0	103.047189645855E0	46.1953135091294E0	protein_coding	ensembl_havana	0.0127683422048337E0	0.395454587537541E0	2.68668392962297E0	0.524071118535763E0	0.871070048237849E0	1.24227434636084E0	0.420476070949475E0	1.0E0	-1.30952385000366E0
Knop1	7	6120.98096544799E0	602.795052085291E0	360.057703849882E0	protein_coding	ensembl_havana	0.0128052272568996E0	0.395454587537541E0	-1.39266715282373E0	0.486719996405263E0	0.857300660158845E0	1.08816030089818E0	0.908094326048071E0	1.0E0	1.01396872274161E0
Gpr39	1	694.853127077906E0	88.9561630261789E0	40.8737133575239E0	protein_coding	ensembl_havana	0.0128440633316475E0	0.395454587537541E0	-1.96419915889462E0	0.135705834579199E0	0.658129717220422E0	-1.47010688871418E0	0.707960761734074E0	1.0E0	-1.10100964946245E0
Gm43581	3	240.862432434432E0	30.1681237993759E0	14.168378378496E0	sense_intronic	havana	0.0128660559470127E0	0.395454587537541E0	3.67655287097497E0	0.364875045737629E0	0.808224939746598E0	-1.48598554581958E0	0.58286747562099E0	1.0E0	1.28419269995243E0
1810020O05Rik	6	655.537440128699E0	107.683776294848E0	38.5610258899235E0	protein_coding	havana	0.012895722033201E0	0.395454587537541E0	-2.87866461348919E0	0.267339761015199E0	0.755424261866361E0	-1.53035028393345E0	0.776956036917724E0	1.0E0	-1.11447642841903E0
Vcpkmt	12	815.973652368805E0	75.1440443676332E0	47.9984501393415E0	protein_coding	ensembl_havana	0.0129030082408253E0	0.395454587537541E0	-1.80167922853785E0	0.710741174473331E0	0.934455688906052E0	-1.07472669949753E0	0.851518684942378E0	1.0E0	1.0381532192983E0
Bend4	5	1025.89525966041E0	79.2407251048394E0	60.3467799800241E0	protein_coding	ensembl_havana	0.0129393095863829E0	0.395454587537541E0	1.80140717233538E0	0.865828283325042E0	0.973095980334041E0	1.03472628180702E0	0.663512670815328E0	1.0E0	1.09099938099838E0
Gm39526	X	245.412874484249E0	25.853530059926E0	14.4360514402499E0	lincRNA	havana	0.0129535481898877E0	0.395454587537541E0	2.68434449753973E0	0.133991551842858E0	0.656414389324309E0	-1.5812068864915E0	0.356129032341399E0	1.0E0	1.37385315385035E0
Zfp120	2	1964.48237907605E0	162.030381579675E0	115.557787004473E0	protein_coding	ensembl_havana	0.0129674844329904E0	0.395454587537541E0	-1.43674747028294E0	0.726401642631594E0	0.938987778094525E0	1.04829705683183E0	0.154565118586413E0	1.0E0	1.21051614699699E0
Wdr70	15	3342.54550315282E0	390.93892698347E0	196.620323714872E0	protein_coding	ensembl_havana	0.0129758817666373E0	0.395454587537541E0	-1.6435628465593E0	0.672358028912895E0	0.921921634724429E0	-1.07937266391433E0	0.424736290020229E0	1.0E0	-1.15460740368179E0
Lrrc47	4	4904.04674384208E0	506.816034083361E0	288.473337873064E0	protein_coding	ensembl_havana	0.0129765337192549E0	0.395454587537541E0	-1.40176344835332E0	0.51816486327347E0	0.869052186724013E0	1.08371605218948E0	0.983136856548007E0	1.0E0	-1.00260737515201E0
Ehf	2	4701.07016433038E0	368.699886226926E0	276.533539078258E0	protein_coding	ensembl_havana	0.0129951471230988E0	0.395454587537541E0	-1.43068031115311E0	0.64055429045731E0	0.911372745134712E0	-1.06262358067198E0	0.592321770232326E0	1.0E0	1.07169839615261E0
1700021J08Rik	4	636.171060181232E0	99.4904454898053E0	37.4218270694842E0	antisense	havana	0.0130382659742164E0	0.395454587537541E0	-2.38764672558163E0	0.0478057952788311E0	0.539723792551822E0	-1.88154552326079E0	0.841686664348929E0	1.0E0	1.06581153858408E0
Chrdl1	X	1971.5679901996E0	166.804721940798E0	115.9745876588E0	protein_coding	ensembl_havana	0.0130721741203427E0	0.395454587537541E0	2.08458776309097E0	0.563110314420036E0	0.885469081899923E0	1.15967994811128E0	0.958390211520071E0	1.0E0	1.01330270985755E0
Rdh13	7	2065.74808179583E0	194.298987662443E0	121.514593046813E0	protein_coding	ensembl_havana	0.0130738649276216E0	0.395454587537541E0	-1.52709257619773E0	0.157713402109996E0	0.682556342221572E0	-1.24796767304769E0	0.151682438233822E0	1.0E0	-1.24481510599021E0
Rhog	7	2896.80282136273E0	213.926587987736E0	170.400165962513E0	protein_coding	ensembl_havana	0.0131016899202926E0	0.395454587537541E0	1.42710607256007E0	0.151413982546381E0	0.676127940381635E0	1.20003117974496E0	0.415883393567258E0	1.0E0	1.10670704680446E0
Gm40309	5	1013.43543260429E0	86.4809611014251E0	59.6138489767228E0	TEC	havana	0.0131213664683141E0	0.395454587537541E0	1.81687184084427E0	0.287454867268057E0	0.768217591058699E0	-1.24435470480709E0	0.926171871095834E0	1.0E0	1.01885478288403E0
Gm10382	5	222.392697476694E0	47.9129965750192E0	13.081923380982E0	antisense	ensembl_havana	0.013133945471723E0	0.395454587537541E0	-5.43869856564554E0	0.0281370625427926E0	0.464325830051923E0	-3.5692027537775E0	0.247430354779072E0	1.0E0	-1.91080206944781E0
Mgat3	15	4145.28703242054E0	422.54177437435E0	243.840413671796E0	protein_coding	ensembl_havana	0.0131645548250276E0	0.395454587537541E0	-1.74534169849121E0	0.0482832477107355E0	0.54193883262825E0	-1.49251606739359E0	0.524949361621621E0	1.0E0	-1.13665560997732E0
Spns2	11	4154.22357253073E0	328.101064374569E0	244.366092501808E0	protein_coding	ensembl_havana	0.0131919908749174E0	0.395454587537541E0	1.47909911620771E0	0.488996567177369E0	0.8583754635549E0	-1.09885105246588E0	0.958914972278789E0	1.0E0	1.00703037591113E0
Fermt1	2	528.908682655742E0	73.7399772453851E0	31.1122754503378E0	protein_coding	ensembl_havana	0.0132312298139432E0	0.395454587537541E0	-2.57111184386721E0	0.199069704338656E0	0.713741539383038E0	-1.57118224958894E0	0.57216881941647E0	1.0E0	-1.20947633853433E0
Ms4a4b	19	1593.10453085278E0	205.323163483392E0	93.7120312266341E0	protein_coding	ensembl_havana	0.0132381440548848E0	0.395454587537541E0	1.81400965362157E0	1.7302223295016E-5	0.0447110866776367E0	2.44690586189073E0	0.153292191369055E0	1.0E0	1.33856156826792E0
Vav2	2	7101.43922647178E0	627.375044500419E0	417.731719204222E0	protein_coding	ensembl_havana	0.0132588965176762E0	0.395454587537541E0	-1.37870200516809E0	0.882270145728224E0	0.976634524462559E0	-1.01749022931061E0	0.363435295294191E0	1.0E0	1.11096470588555E0
Fam149b	14	4572.73953856151E0	315.204879696928E0	268.984678738913E0	protein_coding	ensembl_havana	0.013271652555643E0	0.395454587537541E0	1.2932082787526E0	0.717204229338178E0	0.935028856020463E0	-1.03377296231102E0	0.0518676471109769E0	1.0E0	-1.1932811091705E0
Hsd3b7	7	1031.44187083319E0	94.6654919221797E0	60.6730512254815E0	protein_coding	ensembl_havana	0.0132960759193951E0	0.395454587537541E0	2.03018141286124E0	0.40534353478793E0	0.824760582813564E0	-1.2317904798834E0	0.333329180542239E0	1.0E0	1.27412454581782E0
Tmem86b	7	450.789414407736E0	46.0701890144415E0	26.5170243769257E0	protein_coding	ensembl_havana	0.013301640262897E0	0.395454587537541E0	2.25002734265336E0	0.892551254044275E0	0.979089913356003E0	-1.03503187866864E0	0.527163889272279E0	1.0E0	-1.1771015945399E0
Slc39a9	12	7667.03005976434E0	539.589357303532E0	451.001768221432E0	protein_coding	ensembl_havana	0.013311451922485E0	0.395454587537541E0	-1.24012115956296E0	0.32909140159421E0	0.78670548355274E0	-1.08021661153776E0	0.901695280725305E0	1.0E0	-1.00961214987561E0
6330537M06Rik	8	222.951840144207E0	27.047283406337E0	13.1148141261298E0	TEC	havana	0.0133458475830749E0	0.395454587537541E0	3.20917360708696E0	0.246357691898073E0	0.741654192711204E0	-1.56007012062759E0	0.158287490134809E0	1.0E0	-1.70888436751751E0
Mgat5	1	8927.76946377685E0	681.216932647843E0	525.162909633932E0	protein_coding	ensembl_havana	0.013346686356411E0	0.395454587537541E0	-1.29913594019009E0	0.401044791511569E0	0.823049855356853E0	1.08298127297739E0	0.202850740003287E0	1.0E0	-1.12720474247144E0
Cfap73	5	922.251215095755E0	147.47995449077E0	54.2500714762209E0	protein_coding	ensembl_havana	0.0133603814711243E0	0.395454587537541E0	-2.72133614045427E0	0.289647622583196E0	0.769517578066993E0	-1.46804642599084E0	0.593289184475311E0	1.0E0	1.21331174414612E0
Gm15883	7	6195.8498818027E0	862.640686188077E0	364.4617577531E0	antisense	havana	0.0134772628764993E0	0.39824933962514E0	-1.88733075325353E0	0.0675157408585291E0	0.575786136084733E0	-1.52693473739977E0	0.720018408866698E0	1.0E0	-1.08618932466434E0
Zbtb49	5	1352.43458297918E0	184.935181028109E0	79.5549754693636E0	protein_coding	ensembl_havana	0.0134974477690589E0	0.39824933962514E0	-2.14544943344418E0	0.143127328080647E0	0.668741692065397E0	-1.5030484673665E0	0.827701846318442E0	1.0E0	-1.06205607983492E0
Gm49391	13	290.065980455951E0	27.8112691724744E0	17.062704732703E0	protein_coding	havana	0.0135512311319499E0	0.398781442623817E0	3.61550944478986E0	0.511686835703329E0	0.867614619194832E0	-1.31774632504707E0	0.00138341863190079E0	0.890969303034867E0	-4.35168052299577E0
Cgnl1	9	34189.3282997062E0	2717.84487561562E0	2011.13695880625E0	protein_coding	ensembl_havana	0.0135789490145616E0	0.398781442623817E0	-1.26395412429192E0	0.912506906559444E0	0.985550082246665E0	1.00941392398383E0	0.395379845188676E0	1.0E0	-1.07498034595076E0
Ugt1a6a	1	1789.75663406178E0	255.163730785618E0	105.279802003634E0	protein_coding	havana	0.0135811819149488E0	0.398781442623817E0	-1.72714423212074E0	0.0231049036150698E0	0.433377674723705E0	-1.61545568102429E0	0.671565091134607E0	1.0E0	1.08888492840138E0
Acsm1	7	619.541383887573E0	92.4675905140543E0	36.4436108169161E0	protein_coding	ensembl_havana	0.0136008876667223E0	0.398781442623817E0	-3.29647147402767E0	0.176762892542309E0	0.69893275256433E0	-1.8072888239272E0	0.498266045591916E0	1.0E0	-1.33335265193698E0
Cep164	9	7299.51666850757E0	802.946418894193E0	429.383333441622E0	protein_coding	ensembl_havana	0.0136966114506303E0	0.400413371049051E0	-1.59080360044771E0	0.177842409227395E0	0.698982044852706E0	-1.25637393490249E0	0.58768742129493E0	1.0E0	-1.09583743996402E0
Clk4	11	10888.0852848001E0	1021.82539897177E0	640.475604988241E0	protein_coding	ensembl_havana	0.0136994241098862E0	0.400413371049051E0	-1.37106028512239E0	0.371271876134572E0	0.811238911901208E0	-1.10864582501124E0	0.506956470158538E0	1.0E0	-1.07922385467928E0
Tspan32	7	935.563318543642E0	108.772033515069E0	55.0331363849201E0	protein_coding	ensembl_havana	0.0137794077318943E0	0.402121872200921E0	2.28647870136676E0	0.174608781410304E0	0.69893275256433E0	1.47479034571361E0	0.521929004460793E0	1.0E0	-1.19899743546645E0
Atr	9	5397.94536259326E0	394.305148237244E0	317.526197799603E0	protein_coding	ensembl_havana	0.013828863398281E0	0.402935540857558E0	-1.29074391161487E0	0.199291746841598E0	0.713898699142868E0	-1.12868996693134E0	0.184752305374373E0	1.0E0	-1.13232856207469E0
Phxr4	9	1220.76716189379E0	102.987732970283E0	71.8098330525756E0	TEC	ensembl_havana	0.0138931811084893E0	0.403864626845241E0	1.65222014666081E0	0.94050031514848E0	0.990661298430541E0	1.01360763454823E0	0.874749114860641E0	1.0E0	1.02827058282509E0
Rpgr	X	2023.63214507749E0	225.901835053323E0	119.037185004558E0	protein_coding	ensembl_havana	0.0139039971655774E0	0.403864626845241E0	-1.80296853157862E0	0.100571940018166E0	0.623026458480092E0	-1.42795348010795E0	0.468667302966334E0	1.0E0	-1.16922327720902E0
Cxcl17	7	1456.5238382652E0	175.066718254878E0	85.6778728391296E0	protein_coding	ensembl_havana	0.0139370891697707E0	0.404197227366159E0	-2.20128419727459E0	0.239008695890856E0	0.737641577470461E0	-1.40391181166853E0	0.588805641255078E0	1.0E0	-1.1673360486954E0
Tifab	13	1004.1108387603E0	103.081569738695E0	59.0653434564885E0	protein_coding	ensembl_havana	0.014017155366554E0	0.405889008962992E0	1.81409234740958E0	0.120383798428012E0	0.645339039111341E0	1.35756602851661E0	0.507070554971049E0	1.0E0	1.1417424910941E0
Itgb8	12	649.930977248022E0	58.9698419384852E0	38.231233955766E0	protein_coding	ensembl_havana	0.0141231658100401E0	0.40832564680204E0	-1.86181078138472E0	0.32118795733618E0	0.782854091879346E0	-1.24681997458416E0	0.858562299167695E0	1.0E0	1.04083335634815E0
Jchain	5	840.269146415428E0	156.572368914493E0	49.4275968479663E0	protein_coding	ensembl_havana	0.0141506862229037E0	0.408488974629324E0	2.98522852739369E0	0.0381666080094781E0	0.513571857199584E0	2.40369985103435E0	0.886937128144381E0	1.0E0	1.05902440436246E0
Gm38319	1	321.835199282348E0	28.3602008426457E0	18.9314823107263E0	TEC	havana	0.0142063611017824E0	0.408708473126272E0	2.71283289229543E0	0.292027067174484E0	0.770001980769612E0	-1.39843877776842E0	0.897154540629795E0	1.0E0	1.04087549293452E0
Gm3365	8	1096.38421372998E0	114.706631270599E0	64.4931890429401E0	unprocessed_pseudogene	havana	0.0142146056416756E0	0.408708473126272E0	-1.76754471116175E0	0.539616790302675E0	0.875471055636124E0	-1.13902132762603E0	0.801272411809037E0	1.0E0	1.05436155138239E0
Srek1	13	15324.7105773767E0	1410.42337429665E0	901.453563375101E0	protein_coding	ensembl_havana	0.0142478722800362E0	0.408708473126272E0	-1.44011476329756E0	0.230692204797859E0	0.732512463279432E0	-1.17343786762063E0	0.931619407643719E0	1.0E0	1.01150407223657E0
Dnaaf4	9	347.75970429809E0	71.3990255868014E0	20.4564531940053E0	protein_coding	ensembl_havana	0.0142738580589481E0	0.408708473126272E0	-4.01441133683054E0	0.936431047375645E0	0.989784035701082E0	-1.04250151743973E0	0.722128000779012E0	1.0E0	-1.19848134022958E0
Snord17	2	15028.6724754743E0	1591.84712783688E0	884.039557380842E0	snoRNA	ensembl	0.0142786858180691E0	0.408708473126272E0	-1.73403599595575E0	0.00563117545967212E0	0.283468155499071E0	1.74700405736674E0	0.296584497401861E0	1.0E0	-1.23343777000661E0
Gm37593	17	154.756811974705E0	20.2708831663543E0	9.10334188086498E0	TEC	havana	0.0143237793611308E0	0.408708473126272E0	15.2043715309183E0	0.954973973197877E0	0.994361032637377E0	-1.0289751979783E0	0.910180563168248E0	1.0E0	1.0596555695106E0
Ing1	8	5766.30615655896E0	557.14649474291E0	339.194479797586E0	protein_coding	ensembl_havana	0.0143786722277023E0	0.408708473126272E0	-1.33032896472382E0	0.616022069620306E0	0.901698161176124E0	-1.05528094225487E0	0.761333390253187E0	1.0E0	1.03268002422891E0
Gm47512	10	911.197667670355E0	158.014236954397E0	53.5998628041385E0	antisense	havana	0.014380168986118E0	0.408708473126272E0	-2.20337865785218E0	0.494762487343987E0	0.86134704652963E0	1.22525009578443E0	0.213902642291919E0	1.0E0	1.44125189613939E0
Txk	5	710.146683871661E0	70.9105770793158E0	41.7733343453919E0	protein_coding	ensembl_havana	0.0144485384541632E0	0.408708473126272E0	2.11212473262141E0	0.0708435215292752E0	0.579952829225075E0	1.56060978790437E0	0.677837815757122E0	1.0E0	1.1081413970622E0
Abcg1	17	8253.46221474447E0	804.379943018651E0	485.49777733791E0	protein_coding	ensembl_havana	0.014452495861213E0	0.408708473126272E0	1.90587933485859E0	0.126128891000966E0	0.650327195641184E0	1.4341679761249E0	0.114958306907418E0	1.0E0	1.44990356230938E0
Daw1	1	362.742778161876E0	57.3533156352995E0	21.3378104801104E0	protein_coding	ensembl_havana	0.0144780525543541E0	0.408708473126272E0	-2.54455379074048E0	0.113815847582684E0	0.640765251972474E0	-1.7671835359951E0	0.857852798924547E0	1.0E0	-1.06319221806719E0
Gm38037	1	228.375549298907E0	53.841888147424E0	13.4338558411122E0	antisense	havana	0.0144986471705714E0	0.408708473126272E0	-4.8816706141054E0	0.656111642892831E0	0.916570428637011E0	-1.29816872476182E0	0.609077069615557E0	1.0E0	-1.35776182384874E0
Wwc1	11	24121.34714029E0	1900.85274676993E0	1418.90277295824E0	protein_coding	ensembl_havana	0.0145126573802953E0	0.408708473126272E0	-1.24063324870453E0	0.829514464190092E0	0.967302767105062E0	1.01727656184321E0	0.709382106736006E0	1.0E0	1.0300229422712E0
Dnah10	5	8568.22291191787E0	1286.27967728321E0	504.013112465757E0	protein_coding	ensembl_havana	0.0145137027915633E0	0.408708473126272E0	-1.95689981796282E0	0.00191408966946173E0	0.201161343673504E0	-2.14236631340881E0	0.445748948259098E0	1.0E0	-1.20521938598674E0
Prf1	10	478.510056389423E0	65.6187429689191E0	28.1476503758484E0	protein_coding	ensembl_havana	0.014516701541162E0	0.408708473126272E0	2.69477252753776E0	0.0124864479823347E0	0.37017363327947E0	2.10347445899574E0	0.38269658435204E0	1.0E0	1.28941393655364E0
Prdm16	4	6671.99602863698E0	726.865489990225E0	392.470354625705E0	protein_coding	ensembl_havana	0.0145575948742403E0	0.408708473126272E0	-1.41928202522028E0	0.0961721114695642E0	0.617006086052069E0	-1.2423926555804E0	0.663863673067022E0	1.0E0	1.05793016862223E0
Pi4k2b	5	9675.12150122247E0	733.351380213211E0	569.124794189557E0	protein_coding	ensembl_havana	0.0146051196558003E0	0.408708473126272E0	-1.29397178692536E0	0.376347721755842E0	0.812203524316122E0	-1.08858969633894E0	0.704208942104358E0	1.0E0	-1.03656947162324E0
Gm8979	7	218.35120572894E0	28.8837575058291E0	12.8441885722906E0	unprocessed_pseudogene	havana	0.0146154089351288E0	0.408708473126272E0	4.33971076639635E0	0.897948015981259E0	0.980714781076458E0	-1.05623818227205E0	0.386855182526347E0	1.0E0	-1.44696874841073E0
Ms4a6c	19	628.504464226691E0	95.5847283031538E0	36.9708508368642E0	protein_coding	ensembl_havana	0.0146347099432963E0	0.408708473126272E0	2.32864349693603E0	1.07637333257929E-5	0.0433388993377193E0	3.67015040705599E0	0.107516438530645E0	1.0E0	1.58690518125349E0
Cfap206	4	2292.75960821269E0	263.521481162606E0	134.868212247805E0	protein_coding	ensembl_havana	0.0146399752975301E0	0.408708473126272E0	-1.89381887971542E0	0.0304782753582909E0	0.476136878722127E0	-1.66008139616246E0	0.423204382181246E0	1.0E0	-1.2033265941872E0
BC051019	7	1506.84780258919E0	231.754214199782E0	88.6381060346582E0	protein_coding	ensembl_havana	0.0146741300012597E0	0.408708473126272E0	-2.38188550874293E0	0.25616242330705E0	0.747401384265801E0	-1.4421354081656E0	0.395897180892999E0	1.0E0	-1.310150945491E0
Gigyf2	1	15476.8079003367E0	1335.51292122197E0	910.400464725691E0	protein_coding	ensembl_havana	0.0146874692172995E0	0.408708473126272E0	-1.3269484049003E0	0.383134652395504E0	0.814815064145019E0	-1.09514237985061E0	0.852699170973093E0	1.0E0	-1.0194666840524E0
Elf3	1	2072.29684448884E0	200.866024102965E0	121.899814381696E0	protein_coding	ensembl_havana	0.0146913045788905E0	0.408708473126272E0	-1.69501062057605E0	0.623250535650664E0	0.904254093726865E0	-1.09953399448866E0	0.302885432250267E0	1.0E0	-1.21953589969437E0
6720464F23Rik	1	896.753934976194E0	72.8196091709074E0	52.7502314691879E0	TEC	havana	0.014694968424557E0	0.408708473126272E0	1.71398140981498E0	0.776075207402715E0	0.954316628766042E0	-1.05696860592233E0	0.821508509693825E0	1.0E0	1.04431703055538E0
Cbfa2t3	8	15555.1487618632E0	1196.23430632159E0	915.008750697837E0	protein_coding	ensembl_havana	0.014705364562877E0	0.408708473126272E0	1.27978130194744E0	0.426260173703359E0	0.836966673071466E0	1.07516202444995E0	0.791481847240228E0	1.0E0	1.02422120921907E0
Surf2	2	2050.53123637129E0	198.980890979611E0	120.619484492429E0	protein_coding	ensembl_havana	0.0147400594892561E0	0.408862578598119E0	-1.5451421874433E0	0.340117703258777E0	0.794537501478275E0	-1.16738165060316E0	0.873346957638483E0	1.0E0	-1.02585786756964E0
Hdgf	3	14461.711956413E0	1237.19295156146E0	850.688938612528E0	protein_coding	ensembl_havana	0.0147546917585871E0	0.408862578598119E0	-1.30332863713992E0	0.837794188510428E0	0.968631667977913E0	1.02029782618021E0	0.972387027124573E0	1.0E0	1.0033782886383E0
Gm49268	15	426.540328429622E0	44.2273814538639E0	25.0906075546836E0	TEC	havana	0.0149167282563133E0	0.412740346138019E0	2.42659293062714E0	0.256930301163927E0	0.747401384265801E0	-1.41259933744123E0	0.951107070607153E0	1.0E0	-1.01832907653635E0
Gm10287	3	1245.62013544199E0	102.987732970283E0	73.2717726730582E0	lincRNA	ensembl_havana	0.015149369299869E0	0.417943774204756E0	1.87156631029722E0	0.939617856814288E0	0.990643111020066E0	-1.01734495323434E0	0.874209258463187E0	1.0E0	1.03601154088466E0
Haspin	11	306.223027014843E0	44.4780815130894E0	18.0131192361673E0	protein_coding	ensembl_havana	0.0151495387447995E0	0.417943774204756E0	-2.53177167933325E0	0.938239214264677E0	0.990387190538254E0	-1.02752618816177E0	0.625873514257225E0	1.0E0	-1.18269500607461E0
2310034G01Rik	19	590.141379530651E0	98.3199696605135E0	34.7141987959206E0	protein_coding	havana	0.0151788195337871E0	0.41807730965866E0	-2.41609015534168E0	0.130808676151651E0	0.65528646949117E0	-1.66282252204662E0	0.61752308383815E0	1.0E0	1.17766398672625E0
Agbl2	2	1189.69067445247E0	117.047582929183E0	69.981804379557E0	protein_coding	ensembl_havana	0.0152016952936217E0	0.41807730965866E0	-1.8941449456289E0	0.172781362891184E0	0.698795477418502E0	-1.37711698818406E0	0.427278905826844E0	1.0E0	-1.2018680749908E0
B930036N10Rik	1	77.6292626069308E0	42.3845738932862E0	4.5664272121724E0	antisense	ensembl_havana	0.015239797923061E0	0.41807730965866E0	26.2422383995643E0	0.0183481344134201E0	0.412380392827252E0	-8.13928172389974E0	0.36396597854832E0	1.0E0	-2.55888279236436E0
Sms-ps	X	2433.29952211528E0	213.026600931113E0	143.135266006781E0	processed_pseudogene	havana	0.015243917539088E0	0.41807730965866E0	-1.53704352175754E0	0.439744327142407E0	0.841171520837177E0	1.13360379685335E0	0.537240188805935E0	1.0E0	-1.10350084374714E0
Klf3	5	19849.7908282029E0	1486.52720021725E0	1167.63475460017E0	protein_coding	ensembl_havana	0.0152854805722604E0	0.41817815613973E0	1.34093788803484E0	0.653936919093621E0	0.916453803399982E0	1.04968715431325E0	0.12566382631409E0	1.0E0	-1.17944801994611E0
Sirpb1a	3	260.246030103897E0	34.6728916393793E0	15.3085900061116E0	protein_coding	ensembl_havana	0.0152923746128091E0	0.41817815613973E0	5.19287640926866E0	0.0901056127702927E0	0.610100418274279E0	2.43212691717074E0	0.91257442711033E0	1.0E0	-1.05717886002685E0
Abhd16a	17	4604.97713393654E0	381.575120349136E0	270.88100787862E0	protein_coding	ensembl_havana	0.0153451565338987E0	0.418210434498287E0	-1.33033244354817E0	0.49813568486814E0	0.862250248960356E0	1.07523889063038E0	0.979270963034283E0	1.0E0	-1.00273765108979E0
AC160138.1	12	953.684166224567E0	85.3811112701361E0	56.0990686014451E0	processed_pseudogene	havana	0.0153486463321652E0	0.418210434498287E0	1.76656243989443E0	0.721502523993099E0	0.936774601363858E0	1.07771621493237E0	0.729886745484798E0	1.0E0	-1.07275623768019E0
Gm5446	13	2860.17687370829E0	243.366254956512E0	168.245698453429E0	processed_pseudogene	havana	0.0153607302064478E0	0.418210434498287E0	-1.57089242190729E0	0.713685869746459E0	0.934560860086198E0	1.06406604733779E0	0.343743413797361E0	1.0E0	-1.17068148089751E0
Gm7452	6	228.010720325314E0	24.5799924151284E0	13.4123953132538E0	transcribed_processed_pseudogene	havana	0.0154013334843575E0	0.418705539282889E0	-2.83237617560386E0	0.834264931265398E0	0.967770469303996E0	-1.07783538296244E0	0.952584580099833E0	1.0E0	-1.02170876203219E0
Scarna13	12	6049.5809897273E0	764.320716527563E0	355.857705278077E0	scaRNA	ensembl	0.0154355838757217E0	0.41902674425415E0	-1.8893559615501E0	0.67967158569277E0	0.925163751789296E0	-1.10206464828271E0	0.931097214723206E0	1.0E0	-1.02055237953606E0
Gm12474	3	354.599216638352E0	58.5237914645913E0	20.8587774493148E0	lincRNA	ensembl_havana	0.0154876069658784E0	0.419828788536589E0	-2.20305384401879E0	0.769839494765831E0	0.953208007991508E0	-1.10112150255131E0	0.428386528528556E0	1.0E0	1.27782402217276E0
AW146154	7	1559.38730266971E0	153.332333637229E0	91.728664862924E0	protein_coding	ensembl_havana	0.0155418481854738E0	0.420274425948861E0	-1.55532353867861E0	0.0498194772275162E0	0.547053234958697E0	-1.3849982659467E0	0.705038089384399E0	1.0E0	1.06518389146894E0
Gm37053	1	302.593473758341E0	32.2486840614019E0	17.7996161034319E0	TEC	havana	0.0155788125161239E0	0.420274425948861E0	2.91311150945973E0	0.644821885942955E0	0.913265632407708E0	1.18896402036062E0	0.87133932095303E0	1.0E0	-1.06143895581689E0
Galnt10	11	1277.04524908113E0	106.829990456466E0	75.1203087694781E0	protein_coding	ensembl_havana	0.0156602423312496E0	0.420274425948861E0	1.68058567124239E0	0.34060552736888E0	0.794788784941101E0	1.18545605271949E0	0.365893217773287E0	1.0E0	-1.17422093805031E0
Vwa8	14	9946.41482514879E0	769.00261984473E0	585.083225008752E0	protein_coding	ensembl_havana	0.0156658710422202E0	0.420274425948861E0	-1.27216678708694E0	0.419627676423305E0	0.833987194331096E0	1.07558828351835E0	0.582750037097441E0	1.0E0	-1.04985769043717E0
Gm42930	5	553.977412781119E0	57.1270343779075E0	32.5869066341835E0	TEC	havana	0.01566799307613E0	0.420274425948861E0	2.09885740804836E0	0.934835647085429E0	0.989724826862571E0	-1.021022379535E0	0.725093446178844E0	1.0E0	1.09386979911928E0
Gm14769	X	937.588107748787E0	103.001872977681E0	55.1522416322816E0	processed_pseudogene	havana	0.0156781947463677E0	0.420274425948861E0	-1.92940932378398E0	0.910991365212322E0	0.985276888426077E0	-1.0278779858056E0	0.794402763045744E0	1.0E0	1.06569734892363E0
Hoxaas2	6	523.511389975306E0	50.9737264196352E0	30.7947876456062E0	processed_transcript	ensembl_havana	0.0156848896608213E0	0.420274425948861E0	2.35001053305616E0	0.920863754197949E0	0.986878830234036E0	1.03051787861334E0	0.592632972351912E0	1.0E0	-1.17693842762652E0
Slc10a7	8	2627.87542259501E0	196.825930191156E0	154.580907211471E0	protein_coding	ensembl_havana	0.0156946984372873E0	0.420274425948861E0	1.40644488839551E0	0.464284711537792E0	0.848561068342435E0	-1.09687349884225E0	0.268049378716417E0	1.0E0	1.14853101146767E0
Rbm47	5	6007.83959761992E0	495.111275790443E0	353.40232927176E0	protein_coding	ensembl_havana	0.0157115791117798E0	0.420274425948861E0	-1.37583270268665E0	0.709985996269514E0	0.934455688906052E0	1.04522344846607E0	0.262756204813445E0	1.0E0	1.14145278439872E0
Tlcd5	9	572.528602060239E0	62.6554570596405E0	33.678153062367E0	protein_coding	ensembl_havana	0.0157399185699125E0	0.420274425948861E0	1.98291392408097E0	0.245422450054854E0	0.74039009847755E0	-1.30805965743514E0	0.738706875887503E0	1.0E0	1.08100035201189E0
Pcdhga7	18	1907.6435639461E0	144.266065504196E0	112.214327290947E0	protein_coding	havana	0.0157527877405284E0	0.420274425948861E0	1.46975765065684E0	0.200350032705583E0	0.714541410860352E0	-1.19522777491746E0	0.168685068237114E0	1.0E0	-1.209033557481E0
Aspn	13	1371.93499873333E0	138.61558655371E0	80.7020587490195E0	protein_coding	ensembl_havana	0.0157740735980164E0	0.420274425948861E0	-1.64079918563751E0	0.540672177196706E0	0.876041836861532E0	-1.12429864603587E0	0.138280142660865E0	1.0E0	1.32848730149364E0
4930478L05Rik	16	226.493795008416E0	29.127843668363E0	13.3231644122598E0	antisense	havana	0.015835665252582E0	0.420471307465195E0	3.06995613366823E0	0.640705453081827E0	0.911382768256609E0	1.20021373798355E0	0.283141919228842E0	1.0E0	-1.55705685947497E0
Ces1g	8	759.190162130349E0	262.186585761369E0	44.658244831197E0	protein_coding	ensembl_havana	0.0158565864255273E0	0.420471307465195E0	-2.72682230875582E0	0.507468512019151E0	0.867040274617641E0	-1.3198100914911E0	0.852551386678447E0	1.0E0	1.0759998064204E0
Rtp3	9	1559.85385517762E0	128.857144207843E0	91.7561091280953E0	protein_coding	ensembl_havana	0.0158687211111836E0	0.420471307465195E0	1.65599615322997E0	0.633766407000831E0	0.908618739759491E0	1.08912761621747E0	0.832600796040888E0	1.0E0	-1.03882233714815E0
Ccdc181	1	4759.78594771869E0	484.576993326816E0	279.987408689335E0	protein_coding	ensembl_havana	0.0158715142561954E0	0.420471307465195E0	-1.76055361073275E0	0.57162264533462E0	0.88763547749512E0	-1.12607366217942E0	0.929871187578379E0	1.0E0	-1.01857940993593E0
Kcnk2	1	4833.45773546147E0	681.216932647843E0	284.32104326244E0	protein_coding	ensembl_havana	0.015992921068327E0	0.423084698656488E0	-1.84414010380824E0	0.0903278415665895E0	0.610100418274279E0	-1.47503160459756E0	0.593226409159466E0	1.0E0	-1.12987366857333E0
Fam81b	13	412.836164091345E0	49.7558041355969E0	24.2844802406674E0	protein_coding	havana	0.0160362643655649E0	0.423084698656488E0	-2.6882100486733E0	0.296259302961063E0	0.770790926054181E0	-1.45534606589265E0	0.622488100745684E0	1.0E0	-1.18846050157E0
Hivep1	13	16442.886796358E0	1144.2796642578E0	967.22863507988E0	protein_coding	ensembl_havana	0.0160381199683458E0	0.423084698656488E0	1.24330479602967E0	0.0231219220891001E0	0.433377674723705E0	1.20271865297944E0	0.145756055555105E0	1.0E0	1.12422099639856E0
Gm7114	1	1005.84258697214E0	107.683776294848E0	59.1672109983612E0	processed_pseudogene	havana	0.0160879328635305E0	0.423800172203328E0	-1.72519842487328E0	0.882533001435557E0	0.976757418654414E0	1.03072589292608E0	0.746963554538615E0	1.0E0	1.0687431645715E0
Hook1	4	2845.87328295275E0	263.357061590661E0	167.404310761926E0	protein_coding	ensembl_havana	0.0161851460490915E0	0.424651097905709E0	-1.39633084676016E0	0.464077019593128E0	0.848561068342435E0	-1.09831781036517E0	0.461330817127083E0	1.0E0	-1.0969584264332E0
A530016L24Rik	12	138.612410460457E0	22.8993754768566E0	8.15367120355631E0	protein_coding	ensembl_havana	0.0161894522742995E0	0.424651097905709E0	24.719308659129E0	0.843468757230606E0	0.969227690857772E0	-1.17099548300033E0	0.897423013021905E0	1.0E0	1.10799858023531E0
Dnajc21	15	4863.61912805407E0	404.984636934972E0	286.09524282671E0	protein_coding	ensembl_havana	0.0162059369783125E0	0.424651097905709E0	-1.37587185912392E0	0.791772097074106E0	0.959115301363321E0	1.03214651289497E0	0.233479735824898E0	1.0E0	-1.15227013037355E0
Proser3	7	1200.42732470772E0	128.752341222101E0	70.6133720416303E0	protein_coding	ensembl_havana	0.016215727754665E0	0.424651097905709E0	-1.59501999706601E0	0.102520073920201E0	0.628945820722732E0	-1.34440175859994E0	0.960788826045945E0	1.0E0	1.00878582629956E0
1700028P14Rik	19	242.131968960498E0	40.9666540252139E0	14.2430569976763E0	protein_coding	ensembl_havana	0.016244645706747E0	0.424651097905709E0	-2.77730236459029E0	0.558317788970895E0	0.883104788669496E0	-1.25941923046637E0	0.485243119931604E0	1.0E0	1.31636111267699E0
Gm11992	11	406.926077550135E0	66.7171222696341E0	23.9368280911844E0	protein_coding	ensembl_havana	0.0163005893550286E0	0.424651097905709E0	-2.85574144797965E0	0.255739682707163E0	0.747401384265801E0	-1.56729171287451E0	0.760950940936356E0	1.0E0	-1.1270508896788E0
Cyb5a	18	10279.9841962182E0	1117.80441697369E0	604.704952718719E0	protein_coding	ensembl_havana	0.0163013646715018E0	0.424651097905709E0	-1.44618548374007E0	0.65063643248037E0	0.915745037636463E0	-1.06505779199201E0	0.988824459755603E0	1.0E0	1.00193947647563E0
Ssx2ip	3	5192.79871477888E0	462.337952570272E0	305.458747928169E0	protein_coding	ensembl_havana	0.0163021276007064E0	0.424651097905709E0	-1.39498102390009E0	0.538452815036123E0	0.874730725523979E0	-1.08055771144392E0	0.932565031822805E0	1.0E0	1.01059271145658E0
Clcn1	6	116.33162707951E0	38.6989587721309E0	6.84303688703002E0	protein_coding	ensembl_havana	0.0163366218728451E0	0.424956945291265E0	25.7226117236652E0	0.302364288422951E0	0.772832040123333E0	-2.36200447646275E0	0.90717939988971E0	1.0E0	1.10285846286075E0
Cd180	13	925.821355417206E0	91.0195466988232E0	54.4600797304239E0	protein_coding	ensembl_havana	0.0164371371403159E0	0.42659046287744E0	2.33645803466952E0	0.362726302562747E0	0.806869331684832E0	1.29500012798278E0	0.941756086103191E0	1.0E0	1.02091190656402E0
Cntln	4	4662.03792414913E0	374.552265373385E0	274.237524949949E0	protein_coding	ensembl_havana	0.0164509372701577E0	0.42659046287744E0	-1.38012113546262E0	0.254083791790851E0	0.746434319300979E0	-1.14828524200061E0	0.364561799134723E0	1.0E0	1.11523122998657E0
Dnah1	14	4652.46490007639E0	558.316970572202E0	273.674405886846E0	protein_coding	ensembl_havana	0.016475108394146E0	0.42659046287744E0	-1.87269849010871E0	0.0294110158393775E0	0.471387981695664E0	-1.67248685394652E0	0.464839716539209E0	1.0E0	-1.18628633814372E0
Kndc1	7	3085.14798415857E0	379.234168690552E0	181.479293185798E0	protein_coding	ensembl_havana	0.0165018243000895E0	0.42659046287744E0	-2.02753509822716E0	0.0372282492721042E0	0.511627588452738E0	-1.73521170359454E0	0.336578586955941E0	1.0E0	-1.28768312589873E0
Ttc25	11	1808.50802428302E0	225.901835053323E0	106.382824957825E0	protein_coding	ensembl_havana	0.0165136212807404E0	0.42659046287744E0	-2.30849206228527E0	0.295408288019344E0	0.770148045133626E0	-1.38617865471874E0	0.847334568637848E0	1.0E0	-1.06185399186731E0
Kcnh3	15	397.138434987248E0	49.1599848302567E0	23.3610844110146E0	protein_coding	ensembl_havana	0.0165375445738258E0	0.426618397797438E0	-2.36116888368252E0	0.0579893455345159E0	0.560924919656069E0	-1.94592429256099E0	0.288638350546602E0	1.0E0	-1.39036768033841E0
Hdac6	X	1375.58369752287E0	133.434244539268E0	80.9166880895807E0	protein_coding	ensembl_havana	0.0166891229491811E0	0.427777337710955E0	-1.66668247728786E0	0.43469832356501E0	0.838725267481787E0	-1.16083488891992E0	0.612602011713558E0	1.0E0	1.10053122954626E0
Eomes	9	243.006636805155E0	37.7839695368133E0	14.2945080473621E0	protein_coding	ensembl_havana	0.0166929753390728E0	0.427777337710955E0	6.32783524047494E0	0.925493608292379E0	0.988191408762678E0	1.04397057282175E0	0.298488724879294E0	1.0E0	-1.62049207165103E0
Gm48204	10	632.481890822578E0	88.5892866428923E0	37.2048171072105E0	TEC	havana	0.0167048417325345E0	0.427777337710955E0	2.32533984698406E0	0.0411235753409427E0	0.523882396696063E0	-1.77698799597017E0	0.751242110318867E0	1.0E0	1.0980415537333E0
Jhy	9	772.59011479235E0	106.882838513504E0	45.4464773407265E0	protein_coding	ensembl_havana	0.0167579269163535E0	0.427777337710955E0	-2.33831732655959E0	0.110008489864334E0	0.638763920995276E0	-1.64388405299734E0	0.980161295987243E0	1.0E0	-1.00768486620779E0
Prss12	3	1213.07659140612E0	92.4051846698342E0	71.3574465533012E0	protein_coding	ensembl_havana	0.0167686578326741E0	0.427777337710955E0	1.52040136209413E0	0.52662354813045E0	0.871913676042953E0	1.09209215800018E0	0.0141514135072246E0	1.0E0	-1.40716650184061E0
Cdc14a	3	6562.40740272885E0	632.082993278138E0	386.023964866403E0	protein_coding	ensembl_havana	0.0167729092322207E0	0.427777337710955E0	-1.51367039512163E0	0.265749751186308E0	0.753483714158303E0	-1.18801713027337E0	0.266093199384878E0	1.0E0	-1.18677845255793E0
D230049E03Rik	12	738.171573315925E0	66.3410721807958E0	43.421857253878E0	TEC	havana	0.0167801345998984E0	0.427777337710955E0	1.68625598312141E0	0.077488380666621E0	0.590127696523181E0	-1.38457654772961E0	0.0722847259535993E0	1.0E0	1.41535126677135E0
Safb2	17	24056.9911933295E0	2757.64105381154E0	1415.11712901938E0	protein_coding	ensembl_havana	0.0167997258088284E0	0.427777337710955E0	-1.60093702957252E0	0.237651633112512E0	0.737052917982697E0	-1.23142091550663E0	0.427989790851196E0	1.0E0	-1.14985510421277E0
Fam149a	8	3284.24836766074E0	252.822779127035E0	193.191080450632E0	protein_coding	ensembl_havana	0.016809237737344E0	0.427777337710955E0	-1.40422853858026E0	0.196171890654407E0	0.711161180464354E0	-1.17721168456252E0	0.623859307709295E0	1.0E0	-1.06365513523024E0
Rnf20	4	17079.7220907948E0	1354.24053449064E0	1004.68953475264E0	protein_coding	ensembl_havana	0.0168115096578595E0	0.427777337710955E0	-1.28903263291609E0	0.931861694314551E0	0.988783890607056E0	-1.00820856202799E0	0.395590696263593E0	1.0E0	-1.08419349487461E0
Gm14414	2	1031.32672993403E0	135.775196197852E0	60.6662782314138E0	processed_pseudogene	havana	0.0168514445644132E0	0.42792391433037E0	-2.39730652365118E0	0.700819162639278E0	0.931639919984361E0	1.13397163542288E0	0.736384218667799E0	1.0E0	1.1185720799439E0
Lypla2	4	2388.54894202385E0	194.298987662443E0	140.502878942579E0	protein_coding	ensembl_havana	0.0168770509602876E0	0.42792391433037E0	-1.41198139284633E0	0.121748307016863E0	0.647005511004023E0	1.22637722605659E0	0.508241553246599E0	1.0E0	1.08986473962965E0
Itk	11	1242.10062367805E0	121.823673327549E0	73.064742569297E0	protein_coding	ensembl_havana	0.0168860055073878E0	0.42792391433037E0	1.74889730560364E0	0.0232524237265979E0	0.434720238179848E0	1.56663651280254E0	0.737715168474514E0	1.0E0	1.06807382348446E0
Gm37297	1	1723.04112862309E0	139.306023651275E0	101.355360507241E0	TEC	havana	0.0169745067714803E0	0.429241210415181E0	1.65447094516704E0	0.403973603560285E0	0.824434223603307E0	-1.16985329609006E0	0.433249018938603E0	1.0E0	-1.15755379301026E0
Zfp598	17	6469.01241078744E0	628.545520329711E0	380.530141811026E0	protein_coding	ensembl_havana	0.0170421921108644E0	0.429241210415181E0	-1.41810231535472E0	0.513578131280862E0	0.868008172700131E0	-1.09013550706536E0	0.724855309103349E0	1.0E0	1.04748870250438E0
Rps6-ps3	9	58.62228445896E0	24.5799924151284E0	3.44836967405647E0	processed_pseudogene	havana	0.0170493382515081E0	0.429241210415181E0	-70.2828787514885E0	0.880111382985831E0	0.976350694940982E0	1.2487620219376E0	0.0557156351510331E0	1.0E0	-23.5639116279529E0
Cby1	15	1270.9247749273E0	121.72948624635E0	74.7602808780767E0	protein_coding	ensembl_havana	0.0170494289512498E0	0.429241210415181E0	-1.53043658411694E0	0.869479705028776E0	0.97343472226234E0	1.02747399683207E0	0.571180168105474E0	1.0E0	1.09472917757008E0
Gm8784	13	301.719063413584E0	30.1681237993759E0	17.7481802007991E0	processed_pseudogene	havana	0.0170528981168316E0	0.429241210415181E0	2.25740906460155E0	0.291784297994351E0	0.770001980769612E0	-1.36217836119834E0	0.385503139182853E0	1.0E0	1.2948208112227E0
Meig1	2	379.4874871992E0	46.8190331716731E0	22.3227933646588E0	protein_coding	ensembl_havana	0.0171211397298277E0	0.429557121863651E0	-2.37524321439111E0	0.374344260581653E0	0.811983372316469E0	-1.32941590399217E0	0.338478327334547E0	1.0E0	-1.35424758404374E0
Slc44a4	17	762.319049189931E0	85.4447355383034E0	44.8422970111724E0	protein_coding	ensembl_havana	0.0171401767682441E0	0.429557121863651E0	-2.12320065473107E0	0.718110149119585E0	0.935363672488098E0	1.10895481070846E0	0.986916224945748E0	1.0E0	-1.00456078612868E0
Kcne3	7	129.671153955891E0	57.1270343779075E0	7.6277149385818E0	protein_coding	ensembl_havana	0.0171569777452361E0	0.429557121863651E0	22.509395517995E0	0.0719049608661004E0	0.583650125475532E0	-3.97644918905781E0	0.740370444356124E0	1.0E0	-1.29392064357244E0
Hadhb	5	2944.21304146499E0	270.637345184105E0	173.189002439117E0	protein_coding	ensembl_havana	0.0171766112637292E0	0.429557121863651E0	1.70874047447928E0	0.412518472937662E0	0.82996957008044E0	1.17857785550402E0	0.81071443896995E0	1.0E0	-1.04820648309143E0
Pcdhb6	18	353.205172637302E0	43.6917655025445E0	20.7767748610177E0	protein_coding	ensembl_havana	0.0172318786503926E0	0.429557121863651E0	2.3234633548183E0	0.63558521177183E0	0.909143269291158E0	-1.15733721133426E0	0.105758378424998E0	1.0E0	-1.68630698762045E0
Noa1	5	1114.45881598858E0	118.218058758475E0	65.5564009405046E0	protein_coding	ensembl_havana	0.0172634885347667E0	0.429557121863651E0	-1.67039517336716E0	0.470564427409277E0	0.850138499779751E0	1.15534279687418E0	0.605749128744633E0	1.0E0	-1.10558183915693E0
Eif3a	19	68028.3868836648E0	5215.64029532438E0	4001.66981668616E0	protein_coding	ensembl_havana	0.0172945001516165E0	0.429557121863651E0	-1.30805078801752E0	0.392828634990024E0	0.81759363622813E0	1.0901358919899E0	0.590858222892058E0	1.0E0	-1.05573762085982E0
Dcstamp	15	140.23094148267E0	17.937788759695E0	8.24887891074531E0	protein_coding	ensembl_havana	0.0173321435191218E0	0.429557121863651E0	12.6484729049061E0	0.557221912231121E0	0.882633600601827E0	1.28010767828009E0	0.658019886234812E0	1.0E0	1.21924210322278E0
Kif16b	2	9757.06020604376E0	731.547393307392E0	573.944718002574E0	protein_coding	ensembl_havana	0.017333153821976E0	0.429557121863651E0	-1.32755539394856E0	0.174151390922311E0	0.69893275256433E0	-1.15602365470169E0	0.621825078335297E0	1.0E0	-1.05366915672308E0
Sema6b	17	1703.74791102231E0	172.559719619643E0	100.220465354254E0	protein_coding	ensembl_havana	0.0173820220446818E0	0.429557121863651E0	1.61822707102843E0	0.744623489374884E0	0.944385863547178E0	-1.06413077024E0	0.132820565347223E0	1.0E0	1.31247854617029E0
Itga2	13	3248.62424522756E0	289.928574467648E0	191.095543836915E0	protein_coding	ensembl_havana	0.0174356701506427E0	0.429557121863651E0	1.58744988065073E0	0.510626200746731E0	0.867384256659533E0	-1.1176674212218E0	0.752371597222857E0	1.0E0	-1.05453687179988E0
Gm8099	5	503.522092669443E0	65.5466464403423E0	29.6189466276143E0	processed_pseudogene	havana	0.0174389064045925E0	0.429557121863651E0	-1.85943166285231E0	0.961756882459207E0	0.994361032637377E0	1.01223207713564E0	0.443709408364791E0	1.0E0	1.2069165621407E0
Il4ra	7	15618.508492284E0	1170.17059867071E0	918.735793663767E0	protein_coding	ensembl_havana	0.0174399940326456E0	0.429557121863651E0	1.33542320553734E0	0.146705754811022E0	0.671926902876246E0	1.17182580341363E0	0.218486752738878E0	1.0E0	1.14312858595813E0
Vill	9	1349.98562551907E0	183.764705198817E0	79.4109191481806E0	protein_coding	ensembl_havana	0.0174521074167279E0	0.429557121863651E0	-2.17535895622536E0	0.19534619277774E0	0.710673437916778E0	-1.47446048691566E0	0.372894143833758E0	1.0E0	-1.29783298568865E0
Itga7	10	2634.17855137754E0	228.50813751163E0	154.951679492797E0	protein_coding	ensembl_havana	0.0174761672473059E0	0.429557121863651E0	-1.6417128837904E0	0.475372260271821E0	0.852802584295149E0	1.13949663820711E0	0.988773314874717E0	1.0E0	1.00255637740293E0
Rogdi	16	1521.10241606567E0	129.922817051393E0	89.4766127097453E0	protein_coding	ensembl_havana	0.0174810916523491E0	0.429557121863651E0	-1.53574239736086E0	0.482675811364097E0	0.854820418058718E0	-1.12023494298438E0	0.563784921323291E0	1.0E0	-1.09754525308293E0
Gm29538	1	151.030948604562E0	25.7504682444202E0	8.88417344732716E0	lincRNA	havana	0.017493535225678E0	0.429557121863651E0	-3.97286079254177E0	0.679813857326714E0	0.925163751789296E0	1.24447454194049E0	0.234954836152122E0	1.0E0	-1.87713087675159E0
Cspp1	1	11192.9429577299E0	996.958890272515E0	658.408409278228E0	protein_coding	ensembl_havana	0.0174984012284259E0	0.429557121863651E0	-1.44116173634965E0	0.0891390904123485E0	0.609835454810049E0	-1.26433690730392E0	0.725477717746266E0	1.0E0	-1.04959379794316E0
Ccdc30	4	4108.21479905681E0	622.86895547525E0	241.659694062165E0	protein_coding	ensembl_havana	0.0175303028369336E0	0.429557121863651E0	-2.15498820019027E0	0.0235380906701748E0	0.437190122716843E0	-1.92528597138604E0	0.6148984590545E0	1.0E0	-1.15650797755635E0
Asap3	4	1847.76859591094E0	168.548519418023E0	108.692270347702E0	protein_coding	ensembl_havana	0.0175458020850868E0	0.429557121863651E0	-1.47542214247144E0	0.0182336026979949E0	0.411788388863907E0	-1.42190213262295E0	0.370892150801544E0	1.0E0	-1.14457962518426E0
Gm38056	1	2131.52713974888E0	191.230394521351E0	125.383949396993E0	TEC	havana	0.0175484330450268E0	0.429557121863651E0	1.64843915650709E0	0.496065130579749E0	0.861554011603075E0	1.13547841975299E0	0.63461691704275E0	1.0E0	-1.09063918828668E0
Gm9364	3	121.388459214536E0	31.6028473908793E0	7.14049760085507E0	processed_pseudogene	havana	0.0176052260645421E0	0.429643968087555E0	-4.26653343263416E0	0.175869603145001E0	0.69893275256433E0	-2.1848342219185E0	0.611940969695294E0	1.0E0	1.38455834704012E0
Gm9892	8	2112.47572275957E0	180.253277710941E0	124.263277809386E0	processed_pseudogene	havana	0.0176150601378957E0	0.429643968087555E0	-1.54468929242055E0	0.194551130718925E0	0.709555061206281E0	-1.24092920612209E0	0.970264828638918E0	1.0E0	1.00616877638968E0
Trim33	3	8067.87352475146E0	596.942672938832E0	474.580795573615E0	protein_coding	ensembl_havana	0.0176209926409524E0	0.429643968087555E0	-1.24663246795719E0	0.98999762743609E0	0.998875570613357E0	1.00105314460618E0	0.789077323635257E0	1.0E0	1.02243418218533E0
Gm43360	5	578.603019307939E0	64.1182513351984E0	34.0354717239964E0	TEC	havana	0.0177111363357916E0	0.431278870069857E0	2.19102436459183E0	0.636009805171063E0	0.909463140839451E0	-1.14601191760935E0	0.362623668102758E0	1.0E0	-1.28131731698764E0
Samd3	10	157.575033121908E0	21.1673364415868E0	9.26911959540636E0	protein_coding	ensembl_havana	0.017743172030835E0	0.431496385442585E0	12.1541028338907E0	0.00495226084231913E0	0.276099629110431E0	3.12859786707567E0	0.591342812211149E0	1.0E0	1.23883200059549E0
BC043934	9	313.147178781177E0	53.4414192567522E0	18.4204222812457E0	lincRNA	ensembl_havana	0.017805724238859E0	0.432050978970791E0	3.53730449575242E0	0.336900841488851E0	0.792417366851743E0	-1.44748992979335E0	0.25075677182121E0	1.0E0	1.58729722751942E0
Fndc7	3	450.206923199829E0	44.2273814538639E0	26.4827601882252E0	protein_coding	ensembl_havana	0.0178132682213535E0	0.432050978970791E0	-2.42636254224724E0	0.22858858475452E0	0.730586428768354E0	-1.48161105436751E0	0.8854922520998E0	1.0E0	-1.04708092413679E0
Rerg	6	1030.50358839209E0	80.8873685717079E0	60.6178581407113E0	protein_coding	ensembl_havana	0.0178451604561927E0	0.432050978970791E0	1.62091657934137E0	0.58888368759952E0	0.891695981768269E0	1.10151310412196E0	0.573235886553298E0	1.0E0	1.10390000749248E0
Ccdc171	4	2702.81496164193E0	318.369425567377E0	158.989115390702E0	protein_coding	ensembl_havana	0.0178784485314595E0	0.432050978970791E0	-1.74936470359228E0	0.986531715588629E0	0.998564293422888E0	-1.00360143449544E0	0.788102176468806E0	1.0E0	1.05880634394354E0
Gas2l2	11	974.018151490525E0	101.354415831771E0	57.2951853817956E0	protein_coding	ensembl_havana	0.0178860301763335E0	0.432050978970791E0	-1.98248444335236E0	0.0885228631306626E0	0.607399527807268E0	-1.54156010570095E0	0.458072417521501E0	1.0E0	-1.2014835386389E0
H2ac10	13	397.085710314589E0	46.3080361996937E0	23.3579829596817E0	protein_coding	ensembl_havana	0.0179047736640463E0	0.432050978970791E0	3.19531575372778E0	0.907332057138305E0	0.983987970687035E0	1.04778420151505E0	0.949953743827328E0	1.0E0	-1.02559732417687E0
Selenbp1	3	47442.0661660306E0	5846.52676731268E0	2790.70977447239E0	protein_coding	ensembl_havana	0.0180735574040864E0	0.435561073078868E0	-1.37188946975033E0	0.338721819267894E0	0.79336686963462E0	1.1220821169002E0	0.237848239194924E0	1.0E0	1.15213060719398E0
Ifi214	1	527.119954439592E0	75.1440443676332E0	31.0070561435054E0	protein_coding	ensembl_havana	0.018152881289116E0	0.436286013245546E0	2.9504657990137E0	0.104558890463691E0	0.630633270128942E0	1.7497052888312E0	0.270886017226272E0	1.0E0	-1.47478031424462E0
Gm9821	2	1517.30441787019E0	124.817113452877E0	89.2532010511877E0	antisense	ensembl_havana	0.0181804969540274E0	0.436286013245546E0	1.71806838959107E0	0.653322365708698E0	0.916453803399982E0	-1.09243552838113E0	0.913958806141261E0	1.0E0	1.02135574616868E0
Ackr3	1	2467.97899846748E0	263.077991955166E0	145.175235203969E0	protein_coding	ensembl_havana	0.0181940546034375E0	0.436286013245546E0	1.62957882661327E0	0.765746345863642E0	0.9520027580674E0	-1.05713845552199E0	0.75126127502258E0	1.0E0	-1.06034688199173E0
Sart3	5	7105.39878640956E0	614.499810378209E0	417.96463449468E0	protein_coding	ensembl_havana	0.0182374323182852E0	0.436286013245546E0	-1.41186138211393E0	0.76610812516748E0	0.9520027580674E0	-1.03976444661407E0	0.315538090057259E0	1.0E0	-1.14035708562148E0
Iqcd	5	817.233309427383E0	114.254068755815E0	48.0725476133755E0	protein_coding	ensembl_havana	0.0182603641468818E0	0.436286013245546E0	-2.17409131594694E0	0.475207601755316E0	0.852802430542487E0	-1.22890042661054E0	0.633981816108002E0	1.0E0	-1.14880559461869E0
AC154542.1	17	1361.78459458381E0	121.331052857562E0	80.1049761519888E0	TEC	havana	0.0182708976184963E0	0.436286013245546E0	1.56087508899275E0	0.1101597910998E0	0.638763920995276E0	-1.31283566124264E0	0.149675075870869E0	1.0E0	-1.27494194714299E0
Dynlrb2	8	1125.2146981723E0	129.922817051393E0	66.1890998924884E0	protein_coding	ensembl_havana	0.0182772486634E0	0.436286013245546E0	-2.04661746139313E0	0.676372374222928E0	0.923531279238562E0	-1.12171491963596E0	0.646745522025997E0	1.0E0	-1.13203695692741E0
Elmod1	9	825.303441921108E0	111.195203782724E0	48.5472612894769E0	protein_coding	ensembl_havana	0.0183286341044956E0	0.436286013245546E0	-2.20282833959755E0	0.16590297684475E0	0.69169907149496E0	-1.52179467726507E0	0.325977822779388E0	1.0E0	-1.34223173300962E0
C530043K16Rik	5	1082.54575804844E0	94.6716649250425E0	63.6791622381435E0	TEC	havana	0.0183362186079522E0	0.436286013245546E0	1.78636759304242E0	0.151783860896328E0	0.676127940381635E0	-1.36351217591465E0	0.541477197260576E0	1.0E0	1.1402331545387E0
Slc16a4	3	672.830867247145E0	60.3362475987519E0	39.5782863086556E0	protein_coding	ensembl_havana	0.0183880629781637E0	0.436286013245546E0	1.72445547803537E0	0.126132416217573E0	0.650327195641184E0	-1.36172635912849E0	0.817318791672617E0	1.0E0	-1.04773506671674E0
Gm2996	7	213.937225855053E0	28.7599532699406E0	12.5845426973561E0	processed_pseudogene	havana	0.018401682552057E0	0.436286013245546E0	3.60272080141436E0	0.349899334127575E0	0.801396934216315E0	1.52584503767121E0	0.330806074610719E0	1.0E0	1.53922957203617E0
Vpreb3	10	508.878696080863E0	92.4675905140543E0	29.9340409459331E0	protein_coding	ensembl_havana	0.0184053898116701E0	0.436286013245546E0	-2.44951793856733E0	0.885249447152466E0	0.977507242172643E0	-1.05337583163551E0	0.136544179464778E0	1.0E0	-1.68101164981916E0
Rgs22	15	5082.49605022456E0	633.925800838716E0	298.970355895562E0	protein_coding	ensembl_havana	0.0184073126539321E0	0.436286013245546E0	-2.0173071352233E0	0.211682352603189E0	0.722249049976209E0	-1.39365506443304E0	0.750458800429446E0	1.0E0	1.08790615864102E0
Sema3g	14	16142.3247661813E0	1287.00790882984E0	949.548515657722E0	protein_coding	ensembl_havana	0.0184400853196812E0	0.436508838422922E0	1.3893958489434E0	0.69336149396195E0	0.929946951524298E0	1.05046824821591E0	0.747249957909129E0	1.0E0	1.04092355929448E0
Rmnd1	10	1104.47890895339E0	93.9831855894607E0	64.9693475854937E0	protein_coding	ensembl_havana	0.0184664295752202E0	0.43657912047644E0	-1.58592810137371E0	0.450387770150151E0	0.84267075554867E0	-1.14602769901044E0	0.699888250863164E0	1.0E0	1.0718417183537E0
Zscan25	5	1255.61716506648E0	132.263768709976E0	73.8598332392045E0	protein_coding	ensembl_havana	0.0185278086182258E0	0.43747646215247E0	-1.55312280586755E0	0.719201929480196E0	0.935801640737347E0	-1.06423996656387E0	0.957021314320384E0	1.0E0	-1.00910164342176E0
Ccdc92	5	2254.17838764402E0	276.232295712871E0	132.598728684943E0	protein_coding	ensembl_havana	0.0185519424452737E0	0.43749321849795E0	-1.49825317702004E0	0.821707758630473E0	0.966620545415643E0	1.03700524155088E0	0.109790545617333E0	1.0E0	1.29238270685417E0
Mrps18b	17	722.474069029854E0	58.9698419384852E0	42.498474648815E0	protein_coding	ensembl_havana	0.0186689563948127E0	0.439697476148696E0	-1.71864941466964E0	0.889685244427844E0	0.97818391592208E0	1.02562015325225E0	0.598904368974473E0	1.0E0	1.09990714088077E0
Wdr49	3	629.947780152891E0	93.9831855894607E0	37.0557517736995E0	protein_coding	ensembl_havana	0.0187660535363108E0	0.440992364745962E0	-2.73584157974707E0	0.0908891006736563E0	0.610765144384218E0	-1.89270237425181E0	0.727847106823167E0	1.0E0	1.13736242728297E0
Tanc2	11	11898.7526516232E0	816.363749335904E0	699.926626566071E0	protein_coding	ensembl_havana	0.0187796461276346E0	0.440992364745962E0	-1.18402426432557E0	0.312909729077023E0	0.779174739335986E0	-1.06689292640724E0	0.187341714829276E0	1.0E0	-1.08743170590148E0
Ndrg1	15	3232.12078353737E0	249.603192697736E0	190.124751972787E0	protein_coding	ensembl_havana	0.0188117054041638E0	0.440992364745962E0	1.56585484884815E0	0.743429696512419E0	0.944385863547178E0	-1.05712068196141E0	0.188734019810629E0	1.0E0	-1.24716875033224E0
Ppp1r9a	6	20692.3421483352E0	1591.84712783688E0	1217.1965969609E0	protein_coding	ensembl_havana	0.0188202747767035E0	0.440992364745962E0	-1.23519072877822E0	0.0121525990381322E0	0.367910964783733E0	-1.22488430190872E0	0.499247051238714E0	1.0E0	1.05602253125007E0
Irf6	1	3192.76832248576E0	241.118020834116E0	187.809901322692E0	protein_coding	ensembl_havana	0.0188419932037949E0	0.440992364745962E0	-1.29396828169203E0	0.603887688038811E0	0.896146206259646E0	1.05388954584287E0	0.93358950831128E0	1.0E0	-1.00835974480382E0
Treml2	17	593.913072436281E0	75.1440443676332E0	34.9360630844871E0	protein_coding	ensembl_havana	0.0188958116588097E0	0.441506741986372E0	2.30468298742438E0	0.00415936743721451E0	0.26156399200288E0	2.21082730203602E0	0.645541796358521E0	1.0E0	-1.13303603704736E0
Tpd52l1	10	183.660882525712E0	30.4323715615875E0	10.8035813250419E0	protein_coding	ensembl_havana	0.0189112487866947E0	0.441506741986372E0	-2.98915025104356E0	0.4341253938321E0	0.838467402865781E0	-1.40793011682169E0	0.694480098517504E0	1.0E0	-1.17848835151744E0
Gm15656	8	190.38030692848E0	27.309134112993E0	11.1988415840283E0	antisense	havana	0.0189674880657636E0	0.442266884649521E0	3.09300982353025E0	0.224105359395955E0	0.726541651636116E0	-1.59248286458117E0	0.121763837981203E0	1.0E0	-1.86681488112329E0
Fbxo25	8	1428.1657558253E0	100.669643912378E0	84.0097503426647E0	protein_coding	ensembl_havana	0.0190221357455293E0	0.44257768025415E0	1.44784693950044E0	0.583962095017496E0	0.890569843059105E0	-1.07718033367815E0	0.315915069826499E0	1.0E0	1.14441013526192E0
Zfp382	7	651.589059250037E0	64.5603761468397E0	38.3287681911787E0	protein_coding	ensembl_havana	0.0190282099504247E0	0.44257768025415E0	1.91310330353508E0	0.81655899612181E0	0.965569968287603E0	1.05341882767208E0	0.711536176665142E0	1.0E0	1.09028818049985E0
Rn7s6	6	611.508729993786E0	98.3199696605135E0	35.9711017643403E0	misc_RNA	ensembl	0.0190664154730098E0	0.442672573746316E0	-2.36853456059329E0	0.425904369318488E0	0.836966673071466E0	-1.31561278848208E0	0.757649634857487E0	1.0E0	1.10993536554622E0
Bpifb5	2	300.729236234929E0	28.6242193460707E0	17.6899550726429E0	protein_coding	ensembl_havana	0.0190796927700265E0	0.442672573746316E0	2.70879845177843E0	0.275495069234599E0	0.757668186404187E0	-1.42442852984457E0	0.497650108254481E0	1.0E0	-1.23441863143941E0
Pag1	3	11043.3706326442E0	791.653179700865E0	649.610037214364E0	protein_coding	ensembl_havana	0.0191466915084563E0	0.44367587754769E0	1.37911487757243E0	0.401116376093557E0	0.823077406756687E0	1.10823848744492E0	0.685036126343188E0	1.0E0	-1.05067052223453E0
Cfap157	2	1059.65173692035E0	140.053374603902E0	62.3324551129617E0	protein_coding	ensembl_havana	0.0191963373672136E0	0.44427508427193E0	-2.11096137297508E0	0.0248470744102584E0	0.4449365376418E0	-1.90569439926271E0	0.304148570274326E0	1.0E0	-1.33844890735577E0
Rad9b	5	590.124426530697E0	95.8259931500384E0	34.7132015606292E0	protein_coding	ensembl_havana	0.0192236211338753E0	0.444355905838353E0	-2.2184718338518E0	0.0388590557993084E0	0.514318049673389E0	-1.8727245753179E0	0.968422192708494E0	1.0E0	-1.01226796564045E0
Fkbp3	12	2760.81756923885E0	205.975465940567E0	162.401033484638E0	protein_coding	ensembl_havana	0.0192771855929033E0	0.444681579639732E0	1.37559154461927E0	0.165739059610002E0	0.69169907149496E0	1.1897391315618E0	0.628348997526367E0	1.0E0	-1.05973614330279E0
Gm48961	15	273.161398072715E0	29.4849209692426E0	16.0683175336891E0	TEC	havana	0.019286294333557E0	0.444681579639732E0	2.66838333921942E0	0.745232158651017E0	0.944560947338971E0	-1.11224350835072E0	0.42633186440139E0	1.0E0	1.29222896703225E0
Gm10417	5	703.436613593978E0	56.7715233735262E0	41.3786243290575E0	TEC	ensembl_havana	0.0193186410912052E0	0.444681579639732E0	1.93610586731814E0	0.36347780393331E0	0.807502669687456E0	-1.24293341654591E0	0.284791620981917E0	1.0E0	-1.28384997271841E0
Gm37868	1	303.64547922545E0	42.3845738932862E0	17.8614987779676E0	TEC	havana	0.0193329465474896E0	0.444681579639732E0	2.89174589247077E0	0.29769176655199E0	0.770790926054181E0	-1.44113099970403E0	0.386322801773885E0	1.0E0	1.3433953392109E0
Ifi208	1	1582.0576440026E0	143.831493200265E0	93.0622143530938E0	protein_coding	ensembl_havana	0.0194740935213621E0	0.44650795661293E0	1.62544566253735E0	0.0190633254721659E0	0.418552050822896E0	1.49388776618592E0	0.247290265165294E0	1.0E0	1.21854813538542E0
Gm43788	5	1679.73957247228E0	131.543784237763E0	98.8082101454283E0	TEC	havana	0.0194938654606349E0	0.44650795661293E0	1.54149627475922E0	0.034406621149887E0	0.494941377189202E0	1.41782408595413E0	0.645753353997367E0	1.0E0	-1.07756268261814E0
Git2	5	25118.0393322606E0	1677.97185132391E0	1477.5317254271E0	protein_coding	ensembl_havana	0.019497505935301E0	0.44650795661293E0	1.18822949991284E0	0.304476731323337E0	0.774318399742634E0	-1.0702299239235E0	0.179109990923929E0	1.0E0	-1.09234967175188E0
Mgme1	2	1088.32072254442E0	86.6152113675952E0	64.0188660320246E0	protein_coding	ensembl_havana	0.0195079773302003E0	0.44650795661293E0	-1.48417290132337E0	0.742751544629661E0	0.944019775369049E0	-1.05247784705719E0	0.0552377545126493E0	1.0E0	-1.32701798930804E0
Gm8369	19	962.831748835616E0	89.9611798767439E0	56.6371616962127E0	protein_coding	ensembl_havana	0.01958359135382E0	0.447138054879535E0	1.80197523793346E0	0.223686635215332E0	0.726541651636116E0	1.29984063055969E0	0.587079560505802E0	1.0E0	-1.12514479020966E0
Cfap99	5	548.358549174634E0	73.7399772453851E0	32.2563852455667E0	protein_coding	havana	0.0195990818794189E0	0.447138054879535E0	-2.59407747573005E0	0.544983231015507E0	0.878909576519871E0	-1.24881271684591E0	0.402802275502384E0	1.0E0	1.35312367201191E0
Dnaic1	4	1215.00664117458E0	161.525664442272E0	71.4709788926223E0	protein_coding	ensembl_havana	0.0196073281012122E0	0.447138054879535E0	-2.17991167617669E0	0.0861655201914072E0	0.605315270642754E0	-1.67707217599863E0	0.615496340348239E0	1.0E0	-1.16314251499656E0
Slfn1	11	869.340338639138E0	147.125513172501E0	51.1376669787728E0	protein_coding	ensembl_havana	0.0196784742574965E0	0.447875048378497E0	2.17263666126517E0	1.39226533183228E-5	0.0433388993377193E0	3.28035157300429E0	0.466128323437743E0	1.0E0	1.21784692895155E0
Nt5c3b	11	1544.64235664942E0	147.47995449077E0	90.8613150970246E0	protein_coding	ensembl_havana	0.0196876058638296E0	0.447875048378497E0	-1.53691186564778E0	0.831128369660603E0	0.967556411460724E0	-1.03645906664499E0	0.756692842007589E0	1.0E0	1.05264186097137E0
Gm20775	Y	76.4930864498188E0	23.1540180998469E0	4.49959332057758E0	unprocessed_pseudogene	havana	0.0197401340867261E0	0.447890525290791E0	45.3380042684987E0	0.0182150544246841E0	0.411788388863907E0	-28.7525300141718E0	0.214794974158012E0	1.0E0	4.8835473725422E0
Tnc	4	5632.66603069133E0	528.66011467366E0	331.33329592302E0	protein_coding	ensembl_havana	0.0197526086618576E0	0.447890525290791E0	-1.68117694406078E0	0.904118356879764E0	0.983140901660257E0	-1.02418022232724E0	0.253440278057705E0	1.0E0	1.2557959190958E0
Iffo2	4	3607.66860367255E0	300.812288128E0	212.215800216032E0	protein_coding	ensembl_havana	0.0197773952885531E0	0.447890525290791E0	-1.37275352246186E0	0.363828155032449E0	0.807804413520784E0	-1.11791337837967E0	0.311543255745205E0	1.0E0	-1.13074458053323E0
Nsfl1c	2	3752.70645327117E0	267.450310964752E0	220.747438427716E0	protein_coding	ensembl_havana	0.0197842096356429E0	0.447890525290791E0	-1.28401161240043E0	0.512687175362563E0	0.867825633769992E0	-1.06537887243328E0	0.0443897109051674E0	1.0E0	-1.21306549089675E0
Jag1	2	9788.12430281081E0	910.630195189041E0	575.772017812401E0	protein_coding	ensembl_havana	0.019841299954191E0	0.448588910950143E0	-1.36258662489528E0	0.0716870591721476E0	0.583398346038432E0	-1.24165053415904E0	0.829706517048744E0	1.0E0	-1.02595401176829E0
Net1	13	19415.4549117915E0	1825.94229369525E0	1142.08558304656E0	protein_coding	ensembl_havana	0.0198663016284539E0	0.448588910950143E0	-1.24558320576369E0	0.161923769945227E0	0.686562791653468E0	1.12780511657931E0	0.269145704258901E0	1.0E0	1.0984907584978E0
Ttc36	9	230.520922929117E0	63.2056947817587E0	13.560054289948E0	protein_coding	ensembl_havana	0.0198871134693322E0	0.448588910950143E0	-2.96126165273961E0	0.254517452830113E0	0.746434319300979E0	-1.73555248959326E0	0.579394793998587E0	1.0E0	-1.27505600377702E0
Ppnr	19	1450.97988336398E0	123.793335590543E0	85.3517578449397E0	sense_intronic	havana	0.0199487093978926E0	0.449435519209215E0	1.53785253918248E0	0.915808108257601E0	0.985764237502139E0	1.01765103946528E0	0.37963290300872E0	1.0E0	1.15629071741781E0
Wdr5	2	2430.48710862853E0	195.469463491735E0	142.969829919325E0	protein_coding	ensembl_havana	0.0200611331136918E0	0.449766455011007E0	-1.35025102814176E0	0.976802669755086E0	0.99760283900222E0	-1.00353454819553E0	0.639933265968248E0	1.0E0	-1.05605434206433E0
Gm44792	7	218.123313344637E0	64.4982646202182E0	12.8307831379198E0	TEC	havana	0.0200759395440725E0	0.449766455011007E0	-5.97279788750002E0	0.052545833337694E0	0.554653616783348E0	-2.69000106141736E0	0.95237331032412E0	1.0E0	-1.03104502471428E0
Gm44570	7	185.121158899685E0	40.5417663327085E0	10.8894799352756E0	antisense	havana	0.0201657203693012E0	0.449766455011007E0	-3.83691879990808E0	0.025881229550331E0	0.450917653275682E0	-3.22267019578966E0	0.723666549983665E0	1.0E0	-1.21101027852372E0
Irgm2	11	4635.65370421196E0	598.084120459329E0	272.685512012468E0	protein_coding	ensembl_havana	0.0202046697986221E0	0.449766455011007E0	1.8754505207778E0	0.439190254452961E0	0.841049562433912E0	1.19905512432902E0	0.0419317601453969E0	1.0E0	1.61171052687891E0
Pcdhga4	18	1052.35099233441E0	81.4674572836146E0	61.902999549083E0	protein_coding	havana	0.0202221032056643E0	0.449766455011007E0	1.91102301943449E0	0.443487909874402E0	0.84267075554867E0	-1.20155985044058E0	0.340100433143656E0	1.0E0	1.25506302727344E0
Klhl4	X	214.386305626044E0	21.7544067030137E0	12.6109591544732E0	protein_coding	ensembl_havana	0.0202267292252511E0	0.449766455011007E0	3.59120845156964E0	0.140728942905734E0	0.666815794974113E0	1.83070000152303E0	0.474037906249148E0	1.0E0	1.3236028732023E0
Rpl15-ps2	9	315.775593896442E0	40.8356571634136E0	18.5750349350848E0	processed_pseudogene	havana	0.0202545467298861E0	0.449766455011007E0	2.4547270716804E0	0.618768734209714E0	0.902735063027352E0	-1.19056731426142E0	0.0450032407143777E0	1.0E0	-1.96445131246013E0
Lilr4b	10	2013.12202643766E0	168.914177487128E0	118.418942731627E0	protein_coding	ensembl_havana	0.0202611947627241E0	0.449766455011007E0	1.59118904107799E0	0.138156033534626E0	0.662697595135478E0	1.28643827938692E0	0.905908314643718E0	1.0E0	1.02058061625831E0
Snrnp70	7	27353.1559002507E0	3035.04382535371E0	1609.00917060299E0	protein_coding	ensembl_havana	0.0202917707859167E0	0.449766455011007E0	-1.53449166068791E0	0.240510340847403E0	0.737641577470461E0	-1.21410351829745E0	0.827222131987502E0	1.0E0	-1.03671484489553E0
1700105P06Rik	19	247.724333413579E0	52.6714123181322E0	14.5720196125634E0	antisense	havana	0.0202958492536148E0	0.449766455011007E0	-3.0085944299292E0	0.777211385158031E0	0.95443336449448E0	-1.12852779929507E0	0.168420558411716E0	1.0E0	-2.00297095724502E0
Gm44250	6	13593.129411088E0	1142.38440938882E0	799.595847711058E0	TEC	havana	0.0204009742252999E0	0.449766455011007E0	-1.3146482611979E0	0.885892470422343E0	0.977711615557413E0	1.01544566543232E0	0.665466222219565E0	1.0E0	1.04686972745618E0
Coil	11	894.246028213808E0	104.172348806973E0	52.6027075419887E0	protein_coding	ensembl_havana	0.0204012303682886E0	0.449766455011007E0	-1.85491657144126E0	0.888765782985084E0	0.977997529435373E0	-1.03393038646245E0	0.821473578531685E0	1.0E0	-1.05594410206536E0
Leo1	9	2718.08627323142E0	234.686069606009E0	159.887427837143E0	protein_coding	ensembl_havana	0.0204611043259417E0	0.449766455011007E0	-1.49986936063606E0	0.104623328285931E0	0.630633270128942E0	1.28457315649806E0	0.892321036544917E0	1.0E0	1.02117641114989E0
Arl6ip4	5	4387.72373580294E0	406.155112764264E0	258.101396223702E0	protein_coding	ensembl_havana	0.020483801824754E0	0.449766455011007E0	-1.42959349587016E0	0.610460378784782E0	0.89953203112926E0	1.07365600257925E0	0.75967536018679E0	1.0E0	-1.04291506002574E0
Gm37474	9	1626.81578482396E0	130.179119115759E0	95.6950461661153E0	TEC	havana	0.0205276773925364E0	0.449766455011007E0	1.69105043219495E0	0.262433090476368E0	0.750883223426599E0	1.24107370581322E0	0.83887625343706E0	1.0E0	-1.03937032695536E0
Ccdc146	5	2525.27072319255E0	284.425626517914E0	148.545336658385E0	protein_coding	ensembl_havana	0.020533016445622E0	0.449766455011007E0	-2.08053410041356E0	0.202814807827834E0	0.716290219143135E0	-1.43402170665942E0	0.979924679632436E0	1.0E0	-1.00710304603836E0
1700018A04Rik	13	517.982431692385E0	55.2842268173298E0	30.4695548054344E0	lincRNA	ensembl_havana	0.0205360145579467E0	0.449766455011007E0	2.06331767793647E0	0.279005533269787E0	0.759673465794578E0	-1.32083998266332E0	0.075455426207427E0	1.0E0	1.58989212926147E0
Cfap74	4	3664.95482366286E0	486.501195992503E0	215.585577862521E0	protein_coding	ensembl_havana	0.0205759048189445E0	0.449766455011007E0	-1.99746479003192E0	0.00684540154904264E0	0.305816555734614E0	-2.06252280577884E0	0.624861333382409E0	1.0E0	-1.13908743603465E0
Gm26877	13	198.423008635169E0	21.5534191271817E0	11.6719416844217E0	antisense	havana	0.0205922446559607E0	0.449766455011007E0	3.16589690553774E0	0.634905778147518E0	0.908891703971223E0	1.18404334294017E0	0.980763122349696E0	1.0E0	-1.00883268565415E0
Pcyt2	11	2314.9468831373E0	243.4589724927E0	136.1733460669E0	protein_coding	ensembl_havana	0.0206094279039734E0	0.449766455011007E0	-1.52427691251005E0	0.215578181314604E0	0.723513691359005E0	-1.22711396654992E0	0.46106947218112E0	1.0E0	1.12872121265321E0
Pnkd	1	2768.57059541926E0	234.71859863778E0	162.857093848192E0	protein_coding	ensembl_havana	0.0206286045011982E0	0.449766455011007E0	1.53328736585041E0	0.36102467147143E0	0.806530444699514E0	-1.16031429250598E0	0.623608902983907E0	1.0E0	-1.08223886659284E0
Gm38110	1	169.027777627767E0	18.4280756057766E0	9.94281044869219E0	TEC	havana	0.0207061277148049E0	0.449766455011007E0	3.84533740660959E0	0.568803327186704E0	0.886915410213087E0	1.26713675360779E0	0.764133499414359E0	1.0E0	1.13998357002701E0
Arglu1	8	28490.1774456367E0	3076.01047937892E0	1675.89279091981E0	protein_coding	ensembl_havana	0.0207342620270456E0	0.449766455011007E0	-1.52712363576065E0	0.751050858488502E0	0.946528304374149E0	-1.0533729886098E0	0.974232772350559E0	1.0E0	-1.00530684871937E0
Fgf13	X	186.791156551449E0	36.8561512115532E0	10.9877150912617E0	protein_coding	ensembl_havana	0.020736004750238E0	0.449766455011007E0	7.66275792745836E0	0.887468108065602E0	0.977838999584776E0	-1.06860896938528E0	0.957100483729054E0	1.0E0	-1.02705275545427E0
Itpr1	6	38183.486820948E0	2873.51816091144E0	2246.08746005576E0	protein_coding	ensembl_havana	0.0207730004354345E0	0.449766455011007E0	-1.17856890505167E0	0.399524785206312E0	0.822206967118596E0	1.05532077745083E0	0.214125388558027E0	1.0E0	-1.0822832474963E0
Hsd17b10	X	1601.80931402946E0	121.756934135016E0	94.2240772958507E0	protein_coding	ensembl_havana	0.0208164225883684E0	0.449766455011007E0	-1.44028981208194E0	0.0616802161088029E0	0.571354725481496E0	1.31234389792531E0	0.449274219291598E0	1.0E0	1.11339175926438E0
A930004J17Rik	4	2945.96010311701E0	212.146218922124E0	173.291770771589E0	TEC	havana	0.020929775999536E0	0.449766455011007E0	1.40945565410956E0	0.532906581092345E0	0.872690831452514E0	-1.08576807681076E0	0.577182647473283E0	1.0E0	-1.07563504016527E0
Ift140	17	3999.40908573243E0	428.394153520809E0	235.259357984261E0	protein_coding	ensembl_havana	0.0210227394018401E0	0.449766455011007E0	-1.47547412120509E0	0.509001487087577E0	0.867380442943523E0	-1.10619759148246E0	0.2613164604395E0	1.0E0	-1.18600130982892E0
Gm17229	10	1037.58701303261E0	121.625298998126E0	61.0345301783888E0	transcribed_processed_pseudogene	havana	0.021033011929364E0	0.449766455011007E0	-1.93830415305306E0	0.336409678215412E0	0.792206932294565E0	-1.27455303875829E0	0.982892276819361E0	1.0E0	1.00545216129539E0
Lrba	3	20637.3981472965E0	1525.13000556725E0	1213.9645968998E0	protein_coding	ensembl_havana	0.0210353626229817E0	0.449766455011007E0	-1.26559359803846E0	0.9084409259863E0	0.984504536070913E0	1.01059433680526E0	0.373449952258285E0	1.0E0	-1.08457032212574E0
Slc4a4	5	7757.19688568481E0	864.98163784666E0	456.30569915793E0	protein_coding	ensembl_havana	0.0210360882665513E0	0.449766455011007E0	-1.51989666764653E0	0.67874764757416E0	0.924516468330119E0	-1.07043804783709E0	0.38357629139492E0	1.0E0	-1.15286069546004E0
Sptlc3	2	304.467619933018E0	42.1371298545058E0	17.9098599960599E0	protein_coding	ensembl_havana	0.0210511546869797E0	0.449766455011007E0	-2.95926889566949E0	0.0466942669460446E0	0.538006677206215E0	-2.31536273326078E0	0.604780604592511E0	1.0E0	-1.23011890881091E0
Gm45477	3	1212.85848100517E0	108.328782853364E0	71.344616529716E0	TEC	havana	0.0210776235915131E0	0.449766455011007E0	1.84989917273989E0	0.551839903953064E0	0.88021158032931E0	-1.1503914774903E0	0.487594829466447E0	1.0E0	1.17628187058735E0
Myh11	16	99870.6438946833E0	10789.4461944121E0	5874.74375851078E0	protein_coding	ensembl_havana	0.0210780123942836E0	0.449766455011007E0	-1.68448451650693E0	0.766895436507471E0	0.952150102334665E0	-1.06180796851764E0	0.57249048569973E0	1.0E0	-1.1208797816343E0
Gm23946	14	256.833913465552E0	72.5695014160933E0	15.1078772626795E0	snoRNA	ensembl	0.0210899481619313E0	0.449766455011007E0	-3.9350040635353E0	0.26899089812115E0	0.755651117039533E0	1.84831777828538E0	0.599584794477998E0	1.0E0	-1.33772505258691E0
Golgb1	16	56890.2291150702E0	4632.74333233705E0	3346.48406559236E0	protein_coding	ensembl_havana	0.0211085603324693E0	0.449766455011007E0	-1.25445076213317E0	0.370452534037884E0	0.810655181983077E0	-1.0820822001391E0	0.409997778411043E0	1.0E0	-1.07518720912761E0
Tchp	5	4140.63110321524E0	482.236041668233E0	243.566535483249E0	protein_coding	ensembl_havana	0.0211163329912589E0	0.449766455011007E0	-1.70772255491293E0	0.0936009644480957E0	0.615672311569076E0	-1.4185520317536E0	0.629755625057241E0	1.0E0	-1.10548053730564E0
Rgs18	1	553.152686907444E0	75.9055195348574E0	32.5383933474967E0	protein_coding	ensembl_havana	0.0211255185937102E0	0.449766455011007E0	2.65980794565881E0	0.0609785755486964E0	0.569163845838583E0	1.83924982453856E0	0.74802011191863E0	1.0E0	-1.10708617681925E0
2210406H18Rik	7	253.200207090151E0	28.5280331695735E0	14.8941298288324E0	TEC	havana	0.0211355801171961E0	0.449766455011007E0	3.08010305894365E0	0.224156003966535E0	0.726541651636116E0	-1.56276852537381E0	0.292909264074123E0	1.0E0	-1.47072188621155E0
Kcnmb4	10	804.200998547134E0	114.706631270599E0	47.3059410910079E0	protein_coding	ensembl_havana	0.0211583985640547E0	0.449766455011007E0	-1.99343821546397E0	0.48287732736235E0	0.854902443704249E0	-1.2153810373429E0	0.770755242617653E0	1.0E0	1.08120329130003E0
Ccdc89	7	295.488570766624E0	59.6942672938832E0	17.3816806333308E0	protein_coding	ensembl_havana	0.0211640963544851E0	0.449766455011007E0	-2.89377624860948E0	0.487914298563022E0	0.858103311522862E0	-1.34730955675789E0	0.25815410182874E0	1.0E0	1.61767477545138E0
Gm37082	9	690.776960203371E0	53.0261638414529E0	40.6339388354924E0	TEC	havana	0.0212027411582811E0	0.449766455011007E0	1.81980837242909E0	0.844127989647482E0	0.969227690857772E0	1.04343898350176E0	0.890004430468815E0	1.0E0	-1.02978744912629E0
Nphp1	2	2029.46941256441E0	227.072310882614E0	119.380553680259E0	protein_coding	ensembl_havana	0.0212043720941824E0	0.449766455011007E0	-1.65060852426627E0	0.824835128704086E0	0.966979883050072E0	1.0447726059049E0	0.804674329012886E0	1.0E0	-1.04943441446873E0
Fam183b	11	894.993407738706E0	139.286623685727E0	52.6466710434533E0	protein_coding	ensembl_havana	0.0212242400178188E0	0.449766455011007E0	-2.26173269326998E0	0.378919537985251E0	0.812951931094306E0	-1.33049613098566E0	0.891370004110377E0	1.0E0	-1.04465191524377E0
Lnx1	5	479.081633261547E0	51.5986116961745E0	28.1812725447969E0	protein_coding	ensembl_havana	0.0212516560637813E0	0.449766455011007E0	-2.18601926201635E0	0.453016169451587E0	0.843315532913673E0	-1.25973245756833E0	0.145436986674132E0	1.0E0	-1.54864662487666E0
B930095G15Rik	14	2597.79468446827E0	188.398920200633E0	152.811452027545E0	sense_intronic	havana	0.0212758105514336E0	0.449766455011007E0	1.34212510636212E0	0.133320091417005E0	0.656037065181707E0	-1.18813471316391E0	0.189596190718124E0	1.0E0	-1.15868029004375E0
A830035O19Rik	9	248.117328989975E0	36.8561512115532E0	14.5951369994103E0	antisense	ensembl_havana	0.0212774920269235E0	0.449766455011007E0	4.3077832557295E0	0.207453430908309E0	0.720232574677702E0	-1.92359413388406E0	0.794349714530449E0	1.0E0	1.14782083809131E0
Vars2	17	2744.77617775678E0	236.436117516949E0	161.457422220987E0	protein_coding	ensembl_havana	0.0212901903455701E0	0.449766455011007E0	-1.40333885529539E0	0.947175667527367E0	0.99198453370891E0	-1.00882546973407E0	0.973321621996302E0	1.0E0	-1.00440312945641E0
Krt18	15	8247.44616525512E0	706.967400892264E0	485.143892073831E0	protein_coding	ensembl_havana	0.0213236815073111E0	0.449766455011007E0	-1.30899902101346E0	0.975346647939348E0	0.997266506223374E0	-1.0032737319797E0	0.129310973741015E0	1.0E0	-1.17280821866512E0
D5Ertd579e	5	18278.5135049308E0	1261.77294397659E0	1075.20667676064E0	protein_coding	ensembl_havana	0.0213349343319301E0	0.449766455011007E0	-1.19197806960201E0	0.456724974035917E0	0.84504339852282E0	-1.05247848253939E0	0.201246264582348E0	1.0E0	-1.09073904080625E0
Tnfrsf11a	1	1320.37877620046E0	118.218058758475E0	77.6693397764975E0	protein_coding	ensembl_havana	0.0213724047713186E0	0.449766455011007E0	-1.54773125958319E0	0.991022590461909E0	0.999199737992268E0	1.00192744035029E0	0.615460110576585E0	1.0E0	-1.08785175078019E0
Zfp763	17	1882.19102342948E0	159.977240064044E0	110.717119025263E0	protein_coding	ensembl_havana	0.0214093088201089E0	0.449766455011007E0	1.46796607498535E0	0.972880743508825E0	0.996474359734135E0	-1.00514072739344E0	0.648371888281961E0	1.0E0	1.07099264912368E0
Gm33280	1	444.775276671748E0	40.0533966990564E0	26.1632515689263E0	lincRNA	havana	0.0214157628170489E0	0.449766455011007E0	2.28976802035246E0	0.930159774932217E0	0.988783890607056E0	-1.02714270877532E0	0.757879780443913E0	1.0E0	1.09697127759781E0
Dpysl5	5	1821.10180449861E0	174.782574015512E0	107.123635558741E0	protein_coding	ensembl_havana	0.0214306704578592E0	0.449766455011007E0	1.86716562873021E0	0.344475800520719E0	0.79714112558959E0	-1.2497312891864E0	0.453026757531778E0	1.0E0	1.19099094704305E0
Sat1	X	12692.407526114E0	1019.48444731318E0	746.612207418471E0	protein_coding	ensembl_havana	0.0214314738185948E0	0.449766455011007E0	-1.29963439352578E0	0.548245263182091E0	0.879946483996683E0	1.06324836087876E0	0.918591170370293E0	1.0E0	-1.01046831581812E0
Cplx2	13	1418.24178590341E0	111.061971062754E0	83.4259874060832E0	protein_coding	ensembl_havana	0.0214334910735321E0	0.449766455011007E0	-1.52505655292898E0	0.808879797548676E0	0.963705875124797E0	-1.03978363601444E0	0.356286289087388E0	1.0E0	-1.15484411121539E0
Tap1	17	5197.1882630558E0	512.513485264235E0	305.716956650341E0	protein_coding	ensembl_havana	0.0214779737922578E0	0.449766455011007E0	1.55082589804191E0	0.131543642317581E0	0.65528646949117E0	1.28169638847023E0	0.0595978359459923E0	1.0E0	1.36138177208616E0
Amigo2	15	3097.35286779567E0	323.549474286832E0	182.197227517392E0	protein_coding	ensembl_havana	0.0214904195783513E0	0.449766455011007E0	1.46724405473713E0	0.463264964833213E0	0.847946465642475E0	1.11955337554552E0	0.173259408582907E0	1.0E0	1.23030300606346E0
Gm12695	4	531.266404788475E0	67.887598098926E0	31.2509649875574E0	protein_coding	ensembl_havana	0.0214983670154758E0	0.449766455011007E0	-2.54472995244032E0	0.27256711718107E0	0.756878296845234E0	-1.48966946907493E0	0.291830036948815E0	1.0E0	-1.45128641468784E0
Zfp7	15	3217.72269641013E0	309.591670177047E0	189.277805671184E0	protein_coding	ensembl_havana	0.0215000332428518E0	0.449766455011007E0	-1.46346735506161E0	0.0846927166957034E0	0.605315270642754E0	-1.29276910731382E0	0.600935136683363E0	1.0E0	-1.08124621045587E0
Gm22136	3	169.459751664374E0	26.6027890033434E0	9.96822068613967E0	misc_RNA	ensembl	0.0215055842003741E0	0.449766455011007E0	12.2301995643705E0	0.781922723003324E0	0.955837238800301E0	-1.13585715005408E0	0.509369523270252E0	1.0E0	1.34255040792004E0
Sf3b2	19	35453.3061293304E0	3318.29897604233E0	2085.48859584296E0	protein_coding	ensembl_havana	0.0215207992772085E0	0.449766455011007E0	-1.31725739043189E0	0.419862577030646E0	0.833987194331096E0	1.09073327987279E0	0.991918288248656E0	1.0E0	-1.00108802941925E0
Ak8	2	505.821774123939E0	65.5466464403423E0	29.7542220072905E0	protein_coding	ensembl_havana	0.0215260336626759E0	0.449766455011007E0	-2.34521476026607E0	0.186146826727872E0	0.703139930566267E0	-1.56491703171691E0	0.915374720777528E0	1.0E0	1.0353042785631E0
Vmn1r220	13	90.4493019183102E0	44.2273814538639E0	5.3205471716653E0	protein_coding	ensembl_havana	0.0215267522913696E0	0.449766455011007E0	19.6728765299867E0	0.0212720412014773E0	0.425639901987443E0	-6.06181136864511E0	0.0345707775241065E0	1.0E0	8.52944817617257E0
Cfap54	10	5882.81010123456E0	717.50168335589E0	346.047653013798E0	protein_coding	ensembl_havana	0.0215795862300402E0	0.449766455011007E0	-1.84542273819906E0	0.0210557844173418E0	0.425639901987443E0	-1.73948564297801E0	0.537475761661903E0	1.0E0	-1.15850795552141E0
Edaradd	13	297.172480711024E0	29.7691881199135E0	17.480734159472E0	protein_coding	ensembl_havana	0.0216211831548901E0	0.449766455011007E0	2.64505270879383E0	0.329857922276749E0	0.78670548355274E0	-1.38303004178147E0	0.952867880037571E0	1.0E0	1.0196181168155E0
Gm31172	8	202.357598535251E0	18.2065181266158E0	11.9033881491324E0	antisense	havana	0.0216282837300052E0	0.449766455011007E0	3.23889038341769E0	0.929477779038262E0	0.988783890607056E0	1.03174324876166E0	0.579751977717867E0	1.0E0	1.20909784454864E0
Gm9134	12	1276.61831948036E0	127.581865392809E0	75.0951952635506E0	processed_pseudogene	havana	0.0216472998898247E0	0.449766455011007E0	-1.82094512521832E0	0.922361872703895E0	0.986878830234036E0	-1.02325707289234E0	0.203736810755269E0	1.0E0	-1.34481157798714E0
Abhd14b	9	2592.73546477372E0	244.629448321992E0	152.513850869042E0	protein_coding	ensembl_havana	0.0216493393884253E0	0.449766455011007E0	-1.4061226441965E0	0.256541812208488E0	0.747401384265801E0	-1.16769035620074E0	0.506427943327921E0	1.0E0	1.09398963124117E0
Plk4	3	915.854978553296E0	83.1037838797197E0	53.8738222678409E0	protein_coding	ensembl_havana	0.0216567580472976E0	0.449766455011007E0	-1.63400875446192E0	0.113855789114557E0	0.640765251972474E0	-1.3507611412424E0	0.84690581263522E0	1.0E0	1.03821812076156E0
Haus5	7	471.740200701075E0	53.841888147424E0	27.7494235706515E0	protein_coding	ensembl_havana	0.0216813088376344E0	0.449766455011007E0	-2.09164399941315E0	0.354391682339279E0	0.802875268630145E0	1.32624616702762E0	0.628804887956035E0	1.0E0	-1.15031400605433E0
Usp43	11	1185.97897755591E0	111.195203782724E0	69.7634692679949E0	protein_coding	ensembl_havana	0.0216972520193242E0	0.449766455011007E0	-1.58212946780609E0	0.941510783721331E0	0.990661298430541E0	-1.01319643446948E0	0.619851988360702E0	1.0E0	1.09200642618847E0
Tceal9	X	7133.58493389929E0	600.454100426707E0	419.622643170546E0	protein_coding	ensembl_havana	0.0217250645920821E0	0.449843715505894E0	-1.4121851016966E0	0.505971962319977E0	0.865995846224923E0	1.09397267229052E0	0.915314474658324E0	1.0E0	1.01444948659047E0
Plek	11	4049.54931592134E0	383.128789592721E0	238.208783289491E0	protein_coding	ensembl_havana	0.0217920801728819E0	0.45006905335737E0	1.69745183824377E0	0.00293655180702327E0	0.23325153121755E0	1.82895379721006E0	0.21497448920403E0	1.0E0	1.28477112529903E0
Tekt1	11	2024.01868310898E0	210.851735063537E0	119.059922535822E0	protein_coding	ensembl_havana	0.0218032148744206E0	0.45006905335737E0	-2.00830888430792E0	0.229727294233297E0	0.731438232934759E0	-1.38740300432139E0	0.397853982047397E0	1.0E0	-1.25550454537225E0
Spi1	2	1489.21408927641E0	146.054621446949E0	87.6008287809651E0	protein_coding	ensembl_havana	0.0218163896249708E0	0.45006905335737E0	1.78852180079379E0	0.00658877763211821E0	0.301614215282039E0	1.79931414782446E0	0.845115413571104E0	1.0E0	1.04281971179941E0
E430014B02Rik	17	281.706351748069E0	27.8877658676971E0	16.5709618675335E0	TEC	havana	0.0218323372244888E0	0.45006905335737E0	2.82044121537352E0	0.766092573437253E0	0.9520027580674E0	1.10823308036116E0	0.322001296902465E0	1.0E0	-1.40084453328675E0
Cttn	7	14591.5082656453E0	1056.93967385052E0	858.324015626195E0	protein_coding	ensembl_havana	0.0218801286035403E0	0.450556959127148E0	-1.20293747250066E0	0.811119925484166E0	0.964185771911136E0	-1.01756017787897E0	0.376210720502708E0	1.0E0	-1.06583947961567E0
Sema4d	13	2832.05211543218E0	243.647346655098E0	166.591300907776E0	protein_coding	ensembl_havana	0.0220054808698032E0	0.452263969954342E0	1.51399021263444E0	0.0107637672582427E0	0.354591141925569E0	1.4833586582795E0	0.661790041310416E0	1.0E0	1.06914137439181E0
Rps12-ps4	7	422.904765802279E0	54.0945668126741E0	24.8767509295458E0	processed_pseudogene	havana	0.022018462735967E0	0.452263969954342E0	2.83470005142214E0	0.956283923029634E0	0.994361032637377E0	-1.0226398244761E0	0.8604264469186E0	1.0E0	-1.07171798090251E0
Gtpbp4	13	7012.18814421487E0	648.443609427672E0	412.481655542051E0	protein_coding	ensembl_havana	0.0220529730936532E0	0.452263969954342E0	-1.39629052615501E0	0.770926928435378E0	0.953568621521983E0	1.03917252203389E0	0.361220900282528E0	1.0E0	-1.12693571633602E0
Gm26749	17	221.940208241488E0	28.7599532699406E0	13.0553063671464E0	antisense	havana	0.0220598852400495E0	0.452263969954342E0	2.96004302058471E0	0.849231794168148E0	0.969979343179947E0	-1.08585685449905E0	0.924771723961025E0	1.0E0	1.03915342936096E0
Sec22b	3	3866.47828137917E0	345.290369641089E0	227.439898904657E0	protein_coding	ensembl_havana	0.0220869274384781E0	0.452321868167165E0	-1.34046141247791E0	0.230346446867907E0	0.731912315098996E0	1.1520326252205E0	0.242584833705431E0	1.0E0	-1.14489545235488E0
Tmcc3	10	16950.817347955E0	1150.62485062744E0	997.106902820884E0	protein_coding	ensembl_havana	0.0221728694453152E0	0.453584537382422E0	1.35941877985998E0	0.338409244596373E0	0.793109228124895E0	1.12179511675226E0	0.92869158408668E0	1.0E0	-1.01076102498248E0
Ttc26	6	1048.62198820965E0	82.9263402259948E0	61.6836463652734E0	protein_coding	ensembl_havana	0.0222244922924842E0	0.453868487195526E0	-1.6086516103313E0	0.638282637326676E0	0.910497359579347E0	-1.09229924439117E0	0.257358224583192E0	1.0E0	1.22843807018267E0
Zup1	10	6614.27688549194E0	439.222231162926E0	389.075110911291E0	protein_coding	ensembl_havana	0.0222353518115279E0	0.453868487195526E0	-1.22231525989477E0	0.959440380516195E0	0.994361032637377E0	-1.00398164750308E0	0.380157036426241E0	1.0E0	1.07087790261413E0
Acsf2	11	2962.02692912784E0	303.153239786583E0	174.236878183991E0	protein_coding	ensembl_havana	0.0223307192039889E0	0.455317513725874E0	-1.49654463017867E0	0.98020097214851E0	0.998360274296688E0	1.00399055719708E0	0.352741640215498E0	1.0E0	1.15842945579611E0
Stard7	2	5236.82652433515E0	403.62869083303E0	308.048619078538E0	protein_coding	ensembl_havana	0.0224154616550678E0	0.456546976370448E0	1.28560288633645E0	0.63007721418721E0	0.907231653868911E0	1.04866281230982E0	0.972669907570074E0	1.0E0	-1.00334803963332E0
Bspry	4	2163.42617526334E0	187.276132686692E0	127.260363250785E0	protein_coding	ensembl_havana	0.0224876871198377E0	0.457519098406546E0	-1.5188054351641E0	0.766079492282718E0	0.9520027580674E0	-1.05055879430205E0	0.657124940932049E0	1.0E0	1.07496430953471E0
Sash3	X	1331.18744594719E0	180.980726575567E0	78.3051438792466E0	protein_coding	ensembl_havana	0.022561683441585E0	0.458525094274737E0	2.10202957388322E0	0.00329257539564973E0	0.241608938777652E0	2.27502756164252E0	0.436160066628972E0	1.0E0	-1.2395619799282E0
Prkcsh	9	6737.74069052847E0	461.16747674098E0	396.337687678145E0	protein_coding	ensembl_havana	0.022600595196242E0	0.458816648348056E0	-1.20946922354739E0	0.949241959143181E0	0.992347192957787E0	1.00482628013711E0	0.340510326448418E0	1.0E0	1.07424475598298E0
Ccdc180	4	4563.07905449618E0	643.139838641604E0	268.416414970363E0	protein_coding	ensembl_havana	0.0226922777590719E0	0.460177710864479E0	-2.09650150521393E0	0.0439710468222201E0	0.529814404107155E0	-1.79431795423612E0	0.674038985002386E0	1.0E0	-1.12958378121998E0
Kdf1	4	1003.86530664506E0	94.808542172638E0	59.0509003908857E0	protein_coding	ensembl_havana	0.0227372575851324E0	0.460589761298827E0	-1.64129928154563E0	0.337357086091753E0	0.792615851335116E0	-1.21226884924142E0	0.767035760018293E0	1.0E0	1.05908076566318E0
Ccdc191	16	3784.63559593463E0	436.745391856906E0	222.625623290273E0	protein_coding	ensembl_havana	0.0228117754806579E0	0.461598624758664E0	-1.69477133216279E0	0.0227875619167588E0	0.432523672682219E0	-1.60545611656226E0	0.572555999382183E0	1.0E0	-1.12434316045565E0
Luc7l2	6	52980.9695554862E0	4274.57772857375E0	3116.52762091095E0	protein_coding	ensembl_havana	0.0228403586670221E0	0.461603823801147E0	-1.24082547318911E0	0.897477805175319E0	0.980714781076458E0	-1.0110074833723E0	0.387090711423991E0	1.0E0	1.07611302322354E0
Runx2	17	2092.36951616931E0	162.948337233211E0	123.080559774665E0	protein_coding	ensembl_havana	0.0228918962462821E0	0.461603823801147E0	1.39405746452061E0	0.00373328100962023E0	0.246777332698925E0	1.45468407708006E0	0.178076565120012E0	1.0E0	1.18524448583096E0
Gm3724	5	2092.09716546171E0	176.741850223066E0	123.064539144806E0	processed_pseudogene	havana	0.0229499072901859E0	0.461603823801147E0	-1.46753718528109E0	0.110301469118709E0	0.63879086472252E0	1.28284959673226E0	0.671175686957591E0	1.0E0	-1.06679099947209E0
Prpf38b	3	21953.2345366835E0	2152.50505006767E0	1291.36673745197E0	protein_coding	ensembl_havana	0.0229502373445826E0	0.461603823801147E0	-1.50927916429939E0	0.505131222957239E0	0.865376614490217E0	-1.11402824036528E0	0.665529432657482E0	1.0E0	-1.07253075771911E0
Ppp1r2	16	14612.2390793479E0	1231.67095126556E0	859.543475255756E0	protein_coding	ensembl_havana	0.022955500902044E0	0.461603823801147E0	1.57069207554191E0	0.0870908660039125E0	0.606329525632421E0	1.35543458191591E0	0.202617647970274E0	1.0E0	1.25306489030927E0
3110001I22Rik	16	568.971576146422E0	53.4414192567522E0	33.4689162439072E0	protein_coding	ensembl_havana	0.0229634402329042E0	0.461603823801147E0	-1.91589230016839E0	0.739580398093451E0	0.942822239299654E0	-1.08702739786756E0	0.621650921080267E0	1.0E0	1.13319586743181E0
Kif20b	19	849.676884913151E0	74.6993728599029E0	49.9809932301854E0	protein_coding	ensembl_havana	0.0230406355011852E0	0.461603823801147E0	-1.6917749268258E0	0.571953840420482E0	0.88763547749512E0	-1.12235694428866E0	0.392195687025307E0	1.0E0	-1.19178004288001E0
Ros1	10	584.230323301719E0	68.7615235788307E0	34.3664896059835E0	protein_coding	ensembl_havana	0.0230459315326972E0	0.461603823801147E0	-2.18601837504667E0	0.588359794019963E0	0.891695981768269E0	-1.16541050530612E0	0.156595363291611E0	1.0E0	-1.50096329082662E0
Ccdc96	5	1394.38403845847E0	217.451292148164E0	82.0225904975568E0	protein_coding	ensembl_havana	0.0230480395027966E0	0.461603823801147E0	-2.22993218594478E0	0.0491865667829926E0	0.545156717151013E0	-1.86060475244931E0	0.166326965220893E0	1.0E0	-1.54744448269283E0
Rhoq	17	4787.4769734165E0	346.826003235011E0	281.616292553912E0	protein_coding	ensembl_havana	0.0230646974718142E0	0.461603823801147E0	1.37344246619697E0	0.121124191335456E0	0.646349580861731E0	1.21172304951848E0	0.384867759918458E0	1.0E0	1.11301504322464E0
Acin1	14	34706.1528310282E0	3101.76094762334E0	2041.53840182519E0	protein_coding	ensembl_havana	0.0230838984542631E0	0.461603823801147E0	-1.33188687581764E0	0.338585805170793E0	0.793147759083771E0	-1.11423708375065E0	0.348392373258852E0	1.0E0	-1.11173412467599E0
1110032A03Rik	9	1900.17312739953E0	159.184712783688E0	111.774889847031E0	protein_coding	ensembl_havana	0.0231211525851653E0	0.461854296078216E0	-1.48172612299095E0	0.801353960693021E0	0.961492165894771E0	1.03956157306029E0	0.908206385966779E0	1.0E0	1.01766687815677E0
Iqcg	16	3942.21257407811E0	409.88000834781E0	231.894857298712E0	protein_coding	ensembl_havana	0.023209033612459E0	0.463114445277668E0	-1.65101341554087E0	0.0386539446432977E0	0.514318049673389E0	-1.49693363247175E0	0.608691258284428E0	1.0E0	-1.10371365296606E0
Cyyr1	16	40738.1711800327E0	3114.00051128804E0	2396.36301059016E0	protein_coding	ensembl_havana	0.0232440607279934E0	0.463318380167271E0	1.58672875492044E0	0.169184720064338E0	0.694170258488938E0	1.28396562035199E0	0.668678827213153E0	1.0E0	1.08086381894463E0
Ubxn4	1	10286.5471069476E0	749.104530746769E0	605.091006291036E0	protein_coding	ensembl_havana	0.023344139312707E0	0.464541491125042E0	-1.25766621516211E0	0.32997386384225E0	0.78670548355274E0	-1.09276799864697E0	0.561957229101112E0	1.0E0	-1.05381637961898E0
Gpbp1l1	4	10129.0862454065E0	752.615958234645E0	595.828602670971E0	protein_coding	ensembl_havana	0.0233551673270019E0	0.464541491125042E0	-1.20274146456097E0	0.277494412908436E0	0.758712216350586E0	1.08383510007357E0	0.411225662360129E0	1.0E0	1.06216244945039E0
Pld4	12	1627.84632850085E0	147.239349402496E0	95.7556663824029E0	protein_coding	ensembl_havana	0.023395152814645E0	0.464841775658643E0	1.65057699746881E0	0.00227150456705449E0	0.216453524484065E0	1.74916688380054E0	0.779997171004236E0	1.0E0	1.05155235440669E0
Bcl2l11	2	4376.81678686737E0	334.334456763059E0	257.459810992198E0	protein_coding	ensembl_havana	0.0234224359089678E0	0.46488930443336E0	1.32974682670954E0	0.942276786029623E0	0.990661298430541E0	1.00832687714379E0	0.951170335355154E0	1.0E0	-1.00689989172331E0
Srpk2	5	10347.3933316469E0	811.139749699236E0	608.670195979231E0	protein_coding	ensembl_havana	0.0234750614890727E0	0.465439196848631E0	-1.21886523485656E0	0.663223555437437E0	0.918305756164654E0	-1.03501820671582E0	0.901441562679101E0	1.0E0	1.00982340792705E0
Osbpl2	2	6768.20212563312E0	460.159252319049E0	398.129536801948E0	protein_coding	ensembl_havana	0.0235192243000926E0	0.465775145583181E0	1.21755542831101E0	0.928525327001433E0	0.988783890607056E0	-1.00704696482134E0	0.28415169665311E0	1.0E0	1.08659896755865E0
Rufy1	11	6104.61860059538E0	580.556011328746E0	359.095211799728E0	protein_coding	ensembl_havana	0.0235418823917397E0	0.465775145583181E0	-1.36842848310934E0	0.937254039024939E0	0.989892200193347E0	1.00992853432893E0	0.381680167775065E0	1.0E0	-1.11541320928738E0
Polr3h	15	1405.91261016923E0	125.946565122711E0	82.7007417746605E0	protein_coding	ensembl_havana	0.0236146003084523E0	0.46644391386872E0	1.54819767709414E0	0.33549061576076E0	0.791507652801604E0	-1.1786668185691E0	0.268485306395412E0	1.0E0	-1.20408528990448E0
Aldh3b1	19	4203.96044238498E0	454.144621765229E0	247.291790728528E0	protein_coding	ensembl_havana	0.0236256327311565E0	0.46644391386872E0	-1.57704696342965E0	0.871879555257462E0	0.974160414591123E0	-1.02969692332571E0	0.430919582226306E0	1.0E0	-1.15223232274817E0
4930544F09Rik	15	621.065124904519E0	51.5986116961745E0	36.5332426414423E0	antisense	havana	0.0237147771176227E0	0.466847463253259E0	1.9432273540312E0	0.534933505336525E0	0.87333505936803E0	-1.16463818987212E0	0.160726559559322E0	1.0E0	1.4166754601312E0
Gm45640	8	634.40692944403E0	73.7123024231065E0	37.3180546731782E0	TEC	havana	0.0237205794018688E0	0.466847463253259E0	2.11423245841974E0	0.364498754610063E0	0.808185203253722E0	-1.25007425389448E0	0.60653773143521E0	1.0E0	1.13333783078983E0
Gm43795	5	781.357474339177E0	64.7394564785825E0	45.9622043728928E0	TEC	havana	0.0237246366352999E0	0.466847463253259E0	1.72239326126567E0	0.235653396222179E0	0.735193514329321E0	1.28125410534752E0	0.392214352811924E0	1.0E0	-1.18659218879435E0
Scnn1b	7	7025.33302543249E0	627.375044500419E0	413.25488384897E0	protein_coding	ensembl_havana	0.023746664346365E0	0.466847463253259E0	-1.3267060042909E0	0.720615193017096E0	0.93620826098917E0	1.04192690627542E0	0.881687135666526E0	1.0E0	-1.01694146782676E0
Adgre4	17	621.366515617441E0	94.1946471650613E0	36.5509715069083E0	protein_coding	ensembl_havana	0.0237710519651898E0	0.466847463253259E0	2.63382160690281E0	4.61317861129463E-5	0.0771553520950818E0	4.36672206021122E0	0.910143443158765E0	1.0E0	-1.03939862955296E0
2700054A10Rik	17	1025.91928141521E0	92.1403780288831E0	60.348193024424E0	lincRNA	havana	0.023830422797538E0	0.467244890312595E0	2.06691726160884E0	0.938300175879507E0	0.990387190538254E0	1.0206008744722E0	0.981003591910445E0	1.0E0	-1.00629079437548E0
Klrg2	6	689.560613816461E0	81.9333080504279E0	40.5623890480271E0	protein_coding	ensembl_havana	0.0238490657254009E0	0.467244890312595E0	-1.75643721539802E0	0.98438509299384E0	0.998551212613107E0	1.00456662736424E0	0.696703326045436E0	1.0E0	-1.0941006172565E0
Clk1	1	35857.2144792485E0	3552.3941419007E0	2109.24791054403E0	protein_coding	ensembl_havana	0.0238663396347495E0	0.467244890312595E0	-1.37691354434023E0	0.468794476156548E0	0.849653025829777E0	-1.09631253427177E0	0.503208371361221E0	1.0E0	-1.08860950095003E0
Cep135	5	5154.34337555997E0	421.371298545058E0	303.196669150586E0	protein_coding	ensembl_havana	0.0239861893405219E0	0.469099537500447E0	-1.38196219215518E0	0.790906467309365E0	0.958956121133278E0	-1.03460845143306E0	0.294702205466334E0	1.0E0	-1.14277525781974E0
Slamf9	1	258.692533401886E0	28.401498869517E0	15.2172078471698E0	protein_coding	ensembl_havana	0.0241087020235403E0	0.46990013067179E0	2.5647584722032E0	0.043047862611565E0	0.529182434390987E0	1.8547305890476E0	0.696759280170283E0	1.0E0	-1.1216799574559E0
Gm38190	1	1211.39471766568E0	91.6318287892941E0	71.2585128038637E0	sense_intronic	havana	0.0241121532750502E0	0.46990013067179E0	1.5401419155838E0	0.373449908709007E0	0.811682529607025E0	-1.16026898966121E0	0.697446161835316E0	1.0E0	-1.0656226100663E0
4930443O20Rik	2	196.113786017873E0	21.847821751939E0	11.5361050598749E0	processed_transcript	havana	0.0241237966078964E0	0.46990013067179E0	3.07919868200602E0	0.674568498094399E0	0.922864956169755E0	-1.17703404646199E0	0.455375600395441E0	1.0E0	1.32786818131152E0
Gm49066	15	259.186976315705E0	27.047283406337E0	15.2462927244532E0	bidirectional_promoter_lncRNA	havana	0.0241277627731567E0	0.46990013067179E0	2.40634438312384E0	0.5032389179804E0	0.865175520479239E0	-1.24008867916053E0	0.0477149203120449E0	1.0E0	1.96971595377342E0
Znhit2	19	1159.27044602247E0	103.001872977681E0	68.1923791777926E0	protein_coding	ensembl_havana	0.0242049875984232E0	0.470913076433073E0	-1.44912933191382E0	0.266137978531195E0	0.753701141020036E0	1.18260163230344E0	0.563193017000065E0	1.0E0	1.09162705783715E0
Kcng2	18	170.818866953744E0	36.6390007629705E0	10.0481686443379E0	protein_coding	ensembl_havana	0.0242497994313184E0	0.47129396876039E0	6.58053501898628E0	0.491263115005998E0	0.860315515398887E0	1.53542104676052E0	0.364972382820035E0	1.0E0	-1.64882396344055E0
Cldn1	16	1042.63653324702E0	101.831397148389E0	61.3315607792368E0	protein_coding	ensembl_havana	0.0242812161935251E0	0.471414007116911E0	-1.72683216477252E0	0.979263062414868E0	0.997952803093524E0	1.00570076267254E0	0.815434334130252E0	1.0E0	1.05184639994412E0
Ddx27	2	5380.17146211715E0	485.747469156108E0	316.480674242185E0	protein_coding	ensembl_havana	0.0243578558413336E0	0.472410875959072E0	-1.40285257814014E0	0.796672710905146E0	0.959834017764083E0	1.03560640972753E0	0.592256817275485E0	1.0E0	-1.07461265426267E0
Kif9	9	1560.31449378318E0	190.787560174568E0	91.7832055166576E0	protein_coding	ensembl_havana	0.0244386775621422E0	0.473063682809432E0	-1.83234928538093E0	0.491773451568126E0	0.860324864611603E0	-1.18167396589957E0	0.658081746179879E0	1.0E0	-1.11164369893961E0
Ift88	14	4105.76116421634E0	395.620830300638E0	241.515362600961E0	protein_coding	ensembl_havana	0.024442172399802E0	0.473063682809432E0	-1.48710915058177E0	0.0783959591831613E0	0.591357564484614E0	-1.32260909665382E0	0.514980139992533E0	1.0E0	-1.1076124961071E0
Gm47184	12	3850.80213518936E0	390.93892698347E0	226.517772658198E0	processed_pseudogene	havana	0.0245318712464883E0	0.474308239410623E0	-1.57211099855115E0	0.756225770234897E0	0.947921389978333E0	-1.05759696317813E0	0.11140412309506E0	1.0E0	-1.33197218496535E0
Ddx10	9	5391.83441270193E0	441.269387643019E0	317.166730158937E0	protein_coding	ensembl_havana	0.0246541376194654E0	0.475587375038914E0	-1.41490387939904E0	0.736031042442992E0	0.942043658170518E0	1.0480132695478E0	0.909364635274883E0	1.0E0	-1.01583894797761E0
Nek2	1	1138.1542825995E0	128.996529240436E0	66.9502519176177E0	protein_coding	ensembl_havana	0.0247057297695057E0	0.475587375038914E0	-2.1267224760793E0	0.247067849625544E0	0.741759560754909E0	-1.41697190123174E0	0.81605182884072E0	1.0E0	1.07100724082265E0
Srsf4	4	11276.1352502597E0	1022.99587480106E0	663.30207354469E0	protein_coding	ensembl_havana	0.024816640815612E0	0.475587375038914E0	-1.31543704855043E0	0.92678745981268E0	0.988293240665938E0	-1.01017668547789E0	0.805725789910587E0	1.0E0	1.02735110830162E0
4933434E20Rik	3	4193.40983800253E0	284.879974550576E0	246.671166941325E0	protein_coding	ensembl_havana | havana	0.0248220300143825E0	0.475587375038914E0	1.31766143875879E0	0.318705808262966E0	0.78278169662104E0	1.11511887335699E0	0.752425870285937E0	1.0E0	-1.0346647820015E0
Naaladl2	3	1566.49606951396E0	182.594229369525E0	92.1468276184684E0	protein_coding	havana	0.0248615471634727E0	0.475587375038914E0	-1.6359828399072E0	0.0569662673709169E0	0.560323517175989E0	-1.46464820385729E0	0.498563244984099E0	1.0E0	-1.14453926670268E0
Ighg3	12	118.432896483532E0	52.1274153017673E0	6.96664096961955E0	IG_C_gene	ensembl_havana	0.0248750043277806E0	0.475587375038914E0	18.3830386132752E0	0.646731391025181E0	0.914062394282851E0	1.59683804257903E0	0.0475582665736716E0	1.0E0	-9.52205589383314E0
Gm48880	10	758.437712578678E0	62.0136492383094E0	44.6139830928634E0	TEC	havana	0.0248948299405916E0	0.475587375038914E0	1.76721839257804E0	0.720373795332089E0	0.936174392739425E0	-1.08311904581665E0	0.456502140930247E0	1.0E0	-1.18095561598811E0
Aggf1	13	7794.9836760749E0	554.805543084326E0	458.528451533818E0	protein_coding	ensembl_havana	0.0248958242380226E0	0.475587375038914E0	-1.22988819376778E0	0.10379599012951E0	0.630025455745442E0	1.1459102060022E0	0.573848220300341E0	1.0E0	-1.04744069568111E0
Scgb3a2	18	22120.1724653328E0	2511.84112966026E0	1301.18661560781E0	protein_coding	ensembl_havana	0.0249130782761256E0	0.475587375038914E0	-2.33274451884261E0	0.845228711005625E0	0.969227690857772E0	-1.06818607948054E0	0.493262175265023E0	1.0E0	-1.26019714249024E0
CT010467.2	17	274842.228667038E0	47492.0567735159E0	16167.1899215905E0	pseudogene	ensembl	0.0249497829610605E0	0.475587375038914E0	-2.7958825056018E0	0.224078386414054E0	0.726541651636116E0	-1.64647367385551E0	0.974423411486689E0	1.0E0	1.0132364993303E0
Pole3	4	2787.16916845014E0	218.878980077572E0	163.951127555891E0	protein_coding	ensembl_havana	0.0250230256440917E0	0.475587375038914E0	-1.32273107256913E0	0.200211589389317E0	0.714541410860352E0	1.15945197860316E0	0.922680736998199E0	1.0E0	1.01085102518531E0
Cope	8	5443.93043056966E0	397.961781959221E0	320.231201798216E0	protein_coding	ensembl_havana	0.0250348309850524E0	0.475587375038914E0	-1.27412384652194E0	0.713817354856356E0	0.934560860086198E0	-1.03662637252564E0	0.978324955723843E0	1.0E0	1.00263110328541E0
Cfap100	6	3230.67556402474E0	409.666540252139E0	190.039739060279E0	protein_coding	ensembl_havana	0.0250362610201515E0	0.475587375038914E0	-2.11912107531115E0	0.140132511780606E0	0.665995322568423E0	-1.55787626814711E0	0.560571243610068E0	1.0E0	-1.18995348907472E0
Gm17082	14	280.836078293297E0	31.3277285298202E0	16.5197693113704E0	processed_pseudogene	havana	0.0250448288764741E0	0.475587375038914E0	2.52408115153983E0	0.424806661668913E0	0.836241535251931E0	-1.28734160782277E0	0.543326963377546E0	1.0E0	1.22610886544685E0
Secisbp2	13	3845.29834309191E0	362.847507080466E0	226.194020181877E0	protein_coding	ensembl_havana	0.0250551447835711E0	0.475587375038914E0	-1.42984180197623E0	0.399094781261241E0	0.822090352885871E0	-1.12967076950396E0	0.778255064824691E0	1.0E0	-1.04112415581769E0
Gm13331	2	522.197072185373E0	50.795573544734E0	30.7174748344337E0	processed_pseudogene	havana	0.0250656969438541E0	0.475587375038914E0	-1.90577834708817E0	0.556379097138396E0	0.882224987388838E0	-1.17103820495805E0	0.0151140627494137E0	1.0E0	-1.90620427573918E0
Gm8258	5	2093.29508989222E0	249.311351639159E0	123.135005287778E0	processed_pseudogene	havana	0.0251578025892793E0	0.475587375038914E0	-1.81918167651321E0	0.273613987712874E0	0.757516234948595E0	-1.3021523264665E0	0.84857037663252E0	1.0E0	-1.04724764148656E0
Gm43914	6	1117.23341843335E0	110.546070381334E0	65.7196128490207E0	sense_intronic	havana	0.0251852301665965E0	0.475587375038914E0	1.47925059963173E0	0.452382782336078E0	0.843144718659906E0	-1.13294858190363E0	0.367244403827068E0	1.0E0	1.15589654517276E0
Gm29237	11	1500.92878935447E0	122.229801397247E0	88.2899287855571E0	antisense	havana	0.0252051842907691E0	0.475587375038914E0	1.56598663619892E0	0.907943003403164E0	0.984350326846503E0	1.02096222374233E0	0.0600520152405496E0	1.0E0	1.39578657624529E0
Ccdc153	9	3894.46753343031E0	465.849380058147E0	229.086325495901E0	protein_coding	ensembl_havana	0.0252094852612475E0	0.475587375038914E0	-2.07397018875971E0	0.230546025357494E0	0.732172779391585E0	-1.41938912544997E0	0.79425609806071E0	1.0E0	-1.07874630740211E0
P2ry14	3	1644.78248256479E0	133.434244539268E0	96.751910739105E0	protein_coding	ensembl_havana	0.0252226890715042E0	0.475587375038914E0	-1.48210986801373E0	0.477715709258528E0	0.853687507131549E0	-1.11822214584036E0	0.739961169510194E0	1.0E0	-1.05327921054364E0
Nat9	11	1569.18145891994E0	166.207567759439E0	92.3047917011727E0	protein_coding	ensembl_havana	0.0252853418456292E0	0.475587375038914E0	-1.62020472264221E0	0.653574735078361E0	0.916453803399982E0	-1.09323500508897E0	0.775026152893597E0	1.0E0	1.05721902781086E0
Ckmt1	2	1367.20280375499E0	125.240913734225E0	80.4236943385288E0	protein_coding	ensembl_havana	0.0253070048240413E0	0.475587375038914E0	-1.64084514327764E0	0.746656821884974E0	0.945416721938495E0	1.06743521243758E0	0.970114896236271E0	1.0E0	-1.00734395480838E0
Actl6a	3	3150.15929155998E0	268.038964907828E0	185.303487738823E0	protein_coding	ensembl_havana	0.0253155648864228E0	0.475587375038914E0	-1.37317986528264E0	0.638482217423105E0	0.910508694724847E0	1.06208888639262E0	0.521024601629105E0	1.0E0	-1.08562136760835E0
Map7d2	X	123.079595637137E0	25.7993058480873E0	7.23997621394926E0	protein_coding	ensembl_havana	0.0253400750991678E0	0.475587375038914E0	-4.81501034100573E0	0.417758620959369E0	0.832987456306448E0	-1.66346218197984E0	0.307672407725784E0	1.0E0	-1.95272105485649E0
Gm43047	5	371.959400925078E0	36.8561512115532E0	21.8799647602987E0	TEC	havana	0.0253429889020812E0	0.475587375038914E0	-1.97044311187596E0	0.922137440511477E0	0.986878830234036E0	-1.02600067064107E0	0.0468259560779492E0	1.0E0	1.77996502196449E0
Pilrb2	5	144.97204409828E0	19.4326044896695E0	8.52776729989885E0	protein_coding	ensembl_havana	0.025376793590454E0	0.475587375038914E0	5.51517218850352E0	0.125696994869174E0	0.649965923076323E0	2.11111856313653E0	0.999042134363578E0	1.0E0	-1.00058699438705E0
Gm43328	3	1007.75201468419E0	83.6632976030913E0	59.2795302755405E0	sense_intronic	havana	0.0253864274812608E0	0.475587375038914E0	1.72346292500171E0	0.891555156454292E0	0.978683966360504E0	1.02857642351786E0	0.495568208190152E0	1.0E0	-1.14664713772922E0
Unc5a	13	204.050574913499E0	41.2763060610943E0	12.0029749949117E0	protein_coding	ensembl_havana	0.025390112814626E0	0.475587375038914E0	15.9547477130419E0	0.0145864533871098E0	0.385879872395255E0	5.0011098105377E0	0.782483596960458E0	1.0E0	-1.18668730531954E0
Gm47603	13	1583.33307222142E0	123.656627575025E0	93.1372395424365E0	TEC	havana	0.0254291374155752E0	0.475587375038914E0	1.49295019064917E0	0.300234055182262E0	0.771953668590186E0	-1.17614279876517E0	0.577317315592381E0	1.0E0	-1.08887122125188E0
Tpst2	5	3267.70491221769E0	252.548339651666E0	192.217936012805E0	protein_coding	ensembl_havana	0.0254354280384737E0	0.475587375038914E0	1.3969348570578E0	0.178506415370868E0	0.699352139716718E0	1.2011476936989E0	0.88222806509211E0	1.0E0	1.01982475186845E0
Erich2	2	1272.30650636891E0	145.581797285635E0	74.841559198171E0	protein_coding	ensembl_havana	0.0254374070823408E0	0.475587375038914E0	-2.09839626760269E0	0.124407200632347E0	0.648504065320322E0	-1.57612927336149E0	0.439783699558451E0	1.0E0	-1.25394081552201E0
Rp1	1	4009.86017973008E0	445.959429659794E0	235.874128219416E0	protein_coding	ensembl_havana	0.0254383352606883E0	0.475587375038914E0	-1.88511319434264E0	0.259608944222841E0	0.749994779775715E0	-1.33238257163738E0	0.974624522393804E0	1.0E0	1.00808535424256E0
Gm36933	1	2321.50270387207E0	180.595140936611E0	136.55898258071E0	TEC	havana	0.0255158261261418E0	0.476157308740903E0	1.55702345677487E0	0.35481613413778E0	0.802876369611923E0	-1.17500582575079E0	0.907488384433581E0	1.0E0	-1.02054824595585E0
Kctd8	5	660.411957211859E0	65.5466464403423E0	38.8477621889329E0	protein_coding	ensembl_havana	0.0255198086443029E0	0.476157308740903E0	-1.96269403906702E0	0.147697672764221E0	0.672161168181616E0	-1.47907795153122E0	0.423093134336219E0	1.0E0	-1.23882508597954E0
Gm21992	19	3558.6986495949E0	361.677031251175E0	209.335214682053E0	protein_coding	havana	0.0255627721535097E0	0.476482929651797E0	-1.45901674684939E0	0.795656676097544E0	0.959834017764083E0	1.04040099022638E0	0.218671330261326E0	1.0E0	-1.20651191604604E0
Inka1	9	624.542038554092E0	59.5383762398271E0	36.7377669737701E0	protein_coding	ensembl_havana	0.0256154172453501E0	0.476964442586888E0	1.9840321423784E0	0.644865190351387E0	0.913265632407708E0	-1.11656983820874E0	0.422204375447804E0	1.0E0	-1.20547521797678E0
Morn2	17	312.014442794965E0	44.4780815130894E0	18.353790752645E0	protein_coding	ensembl_havana	0.0256768822274823E0	0.476964442586888E0	-2.03823627876027E0	0.260324888424163E0	0.750247987584155E0	-1.41652911059596E0	0.637262604035004E0	1.0E0	-1.1564676491935E0
4930466I24Rik	6	495.338905803182E0	51.5986116961745E0	29.1375826943048E0	antisense	havana	0.0256976576626256E0	0.476964442586888E0	2.1643890919613E0	0.0571907684369682E0	0.560323517175989E0	-1.76103190000423E0	0.42920888185858E0	1.0E0	-1.26817965080503E0
Trmt9b	8	379.949022838212E0	58.9698419384852E0	22.3499425198948E0	protein_coding	ensembl_havana	0.0257236568377044E0	0.476964442586888E0	-2.33734099688045E0	0.027282665210597E0	0.459061565890379E0	-2.09083218542131E0	0.873911089383831E0	1.0E0	1.05341621783321E0
Gm10259	3	368.674692748513E0	91.0195466988232E0	21.6867466322655E0	processed_pseudogene	havana	0.0257288043794698E0	0.476964442586888E0	9.39256139835338E0	0.0920463808300674E0	0.61347198484393E0	3.5939890360539E0	0.796339582181196E0	1.0E0	-1.21102606122848E0
Apobec2	17	217.459162383511E0	48.0886885013988E0	12.7917154343242E0	protein_coding	ensembl_havana	0.025741829958108E0	0.476964442586888E0	11.0486800820311E0	0.802508986601619E0	0.962088619532148E0	1.20677692781731E0	0.697799121523595E0	1.0E0	-1.32212228560639E0
Zfp652	11	32102.8195766207E0	2164.82295263798E0	1888.40115156592E0	protein_coding	ensembl_havana	0.0257736026632573E0	0.477079858217697E0	1.22097624202919E0	0.023134204727715E0	0.433377674723705E0	1.20024476491385E0	0.596013542608459E0	1.0E0	1.04324223623807E0
Ftsj3	11	4431.22974536185E0	468.190331716731E0	260.660573256579E0	protein_coding	ensembl_havana	0.0258222870264014E0	0.47750777702188E0	-1.52481585353146E0	0.660331909398783E0	0.917461880955077E0	1.07819100756478E0	0.634017023926485E0	1.0E0	-1.08425567966482E0
Gm11714	11	565.207562578282E0	49.4311696827104E0	33.2475036810754E0	processed_transcript	havana	0.0258621612490826E0	0.477666650601523E0	1.93202613909175E0	0.529005282775146E0	0.872508074968481E0	-1.1749912246274E0	0.967793526431106E0	1.0E0	-1.0099996334823E0
Vwa3b	1	1218.49704249684E0	163.866616100856E0	71.676296617461E0	protein_coding	ensembl_havana	0.0259236643413701E0	0.477666650601523E0	-2.08102279790907E0	0.0190709319082446E0	0.418552050822896E0	-2.01504536552918E0	0.479485516853648E0	1.0E0	-1.23125331641895E0
Gm43052	5	466.257559826994E0	47.8528860265963E0	27.4269152839408E0	TEC	havana	0.0259292681952224E0	0.477666650601523E0	1.71956144425581E0	0.516278130555849E0	0.868449152596157E0	-1.15865464465676E0	0.290462084953224E0	1.0E0	-1.27919201651032E0
Safb	17	27045.4680607667E0	2686.24202822474E0	1590.90988592745E0	protein_coding	ensembl_havana	0.0259789258837757E0	0.477666650601523E0	-1.39847801129866E0	0.207179192226027E0	0.720022796278008E0	-1.18571023845231E0	0.215153522489845E0	1.0E0	-1.18193145491271E0
Fam189a1	7	154.959233146451E0	30.1681237993759E0	9.11524900861476E0	protein_coding	ensembl_havana	0.0260202792051288E0	0.477666650601523E0	4.03434074707007E0	0.432819568510209E0	0.837989589948015E0	1.5049000568304E0	0.192903545498528E0	1.0E0	1.94323516486997E0
Pcmtd2	2	5133.73247005887E0	404.668970964043E0	301.984262944639E0	protein_coding	ensembl_havana	0.0261221157849765E0	0.477666650601523E0	1.33822048248635E0	0.178555877350352E0	0.699352139716718E0	1.17185588979492E0	0.40744400067858E0	1.0E0	1.10123091116031E0
Klhl6	16	1823.16719236497E0	155.675580093639E0	107.245128962645E0	protein_coding	ensembl_havana	0.0261521885709394E0	0.477666650601523E0	1.56765519856468E0	0.00293996231742103E0	0.23325153121755E0	1.6946869386378E0	0.125151161517605E0	1.0E0	1.30384345810192E0
Mreg	1	284.272334981756E0	34.9261051286182E0	16.7219020577503E0	protein_coding	ensembl_havana	0.0261773393530263E0	0.477666650601523E0	3.17240995640258E0	0.293170899001948E0	0.770011655274839E0	1.4596581347537E0	0.685931153282073E0	1.0E0	1.15718040740291E0
Pdia5	16	1161.49409871355E0	103.001872977681E0	68.3231822772675E0	protein_coding	ensembl_havana	0.026185660525655E0	0.477666650601523E0	-1.50963135514752E0	0.95094903533899E0	0.992726797441525E0	1.01046513889138E0	0.670770360957429E0	1.0E0	-1.0755292313829E0
3632454L22Rik	X	264.894852334318E0	29.4195342061227E0	15.5820501373128E0	processed_transcript	havana	0.0261901446762453E0	0.477666650601523E0	2.56981087747076E0	0.521505585277533E0	0.869865535396791E0	-1.2357499609985E0	0.807930003600755E0	1.0E0	-1.085897826929E0
Tmem252	19	4071.38673519531E0	346.295158083068E0	239.49333736443E0	protein_coding	ensembl_havana	0.0262123186769256E0	0.477666650601523E0	1.54604220637113E0	0.119850523090283E0	0.644458476538777E0	1.31837529832079E0	0.819538802727971E0	1.0E0	-1.04051905303612E0
Tnk2os	16	239.294752444479E0	35.0133436509756E0	14.0761619084988E0	antisense	havana	0.0262134713318293E0	0.477666650601523E0	2.89890244300879E0	0.0138597023611826E0	0.378551248326735E0	-2.49910683460596E0	0.354168756723294E0	1.0E0	1.39342004085457E0
Dnajc2	5	4281.99166400624E0	314.857998079501E0	251.881862588602E0	protein_coding	ensembl_havana	0.0262170337665924E0	0.477666650601523E0	-1.33792022086455E0	0.0985522257916886E0	0.618917256594273E0	1.21799383800418E0	0.40286965465068E0	1.0E0	-1.10286275955412E0
Nhsl2	X	7336.5543133752E0	589.579042033782E0	431.562018433835E0	protein_coding	ensembl_havana	0.0262172283157099E0	0.477666650601523E0	1.28106156290629E0	0.116992953680201E0	0.643145532805397E0	1.17213039756539E0	0.316232188541893E0	1.0E0	1.1053566720719E0
Bcl2	1	5645.93805971502E0	421.229995187577E0	332.114003512648E0	protein_coding	ensembl_havana	0.0262258469879743E0	0.477666650601523E0	1.3670755406205E0	0.00295028949913347E0	0.23325153121755E0	1.45571917842409E0	0.634240252657422E0	1.0E0	-1.06109363365832E0
Gm14548	7	575.003420187934E0	65.5419218711833E0	33.8237305992902E0	protein_coding	havana	0.0262400805009992E0	0.477666650601523E0	2.72248629627446E0	0.0393297609381131E0	0.515010471892745E0	2.26864459855429E0	0.248203658544594E0	1.0E0	1.56638121558811E0
Pcf11	7	15279.2860081641E0	1197.39677336554E0	898.781529892006E0	protein_coding	ensembl_havana	0.0262850215352349E0	0.47786834926202E0	-1.25456487558173E0	0.661881129261507E0	0.917694495908168E0	-1.04104605522054E0	0.746726791874416E0	1.0E0	-1.03001140362426E0
4631405J19Rik	2	417.666762066978E0	40.5709251095056E0	24.5686330627634E0	antisense	ensembl_havana	0.026306040248478E0	0.47786834926202E0	2.07465299870021E0	0.718295065874817E0	0.935363672488098E0	1.11550064413135E0	0.29842934921161E0	1.0E0	-1.34417172652602E0
Klhl20	1	3677.25982748863E0	267.450310964752E0	216.309401616978E0	protein_coding	ensembl_havana	0.0263279183696856E0	0.47786834926202E0	1.28970904949557E0	0.213373550788022E0	0.722810992683235E0	-1.1323738847112E0	0.31901614505901E0	1.0E0	1.10583976692323E0
Gm29438	6	851.705560533478E0	90.1266388554707E0	50.1003270902046E0	TEC	havana	0.0263989914605802E0	0.478693168455589E0	-1.68441172616848E0	0.120141793719628E0	0.644797508060871E0	-1.40121752928441E0	0.364499526383028E0	1.0E0	-1.2094407582492E0
Spa17	9	1000.34859181818E0	117.93968387697E0	58.844034812834E0	protein_coding	ensembl_havana	0.0265187424225835E0	0.479922840404129E0	-2.06402700093548E0	0.241979443289969E0	0.738713642093291E0	-1.40431014000694E0	0.56154061056219E0	1.0E0	-1.18125980887413E0
Myo15b	11	1042.74821259094E0	143.738989725058E0	61.3381301524085E0	protein_coding	ensembl_havana	0.0265343402111322E0	0.479922840404129E0	-2.13466579249157E0	0.0380988910215285E0	0.513571857199584E0	-1.89797415968099E0	0.867002078812193E0	1.0E0	1.05277294455692E0
Gm37274	2	1256.65768014815E0	100.900061773284E0	73.9210400087149E0	TEC	havana	0.0265438932450321E0	0.479922840404129E0	1.54247286337756E0	0.313225247454983E0	0.779495585395657E0	1.18275761717525E0	0.906569487911051E0	1.0E0	-1.01917770677188E0
Armh1	4	287.044644418299E0	38.6257023666303E0	16.8849790834294E0	protein_coding	ensembl_havana	0.0266506788001567E0	0.481387551209408E0	-2.28923143548057E0	0.897184841271832E0	0.980714781076458E0	1.04563646710554E0	0.788084964029787E0	1.0E0	1.09359210850868E0
Klre1	6	223.302180557794E0	31.8615761010513E0	13.1354223857526E0	protein_coding	ensembl_havana	0.0267066045528153E0	0.481503607948705E0	6.08655604354257E0	0.0725353464997594E0	0.583940804558624E0	1.89642481655996E0	0.229915077520943E0	1.0E0	1.55659783286659E0
Slc23a1	18	1190.4710441272E0	176.741850223066E0	70.0277084780705E0	protein_coding	ensembl_havana	0.0267763123656892E0	0.481503607948705E0	-2.14952951100409E0	0.172995424031034E0	0.69893275256433E0	-1.53184693372275E0	0.845742160439745E0	1.0E0	-1.06238349544324E0
Yipf4	17	3347.41890992186E0	257.989472491215E0	196.906994701286E0	protein_coding	ensembl_havana	0.0267959919422812E0	0.481503607948705E0	1.51317085932553E0	0.546131890796804E0	0.879029951008914E0	1.10618219369267E0	0.611262678657686E0	1.0E0	-1.08765431665214E0
Pclo	5	4054.0510726502E0	515.986116961745E0	238.473592508835E0	protein_coding	ensembl_havana	0.0268001502270322E0	0.481503607948705E0	-1.76553656451393E0	0.0519952593005142E0	0.552583897581839E0	-1.56205005339699E0	0.685693696148471E0	1.0E0	-1.09705746944318E0
Gm9847	12	858.001845788735E0	98.3199696605135E0	50.4706968111021E0	processed_pseudogene	havana	0.0268043142427703E0	0.481503607948705E0	-2.17949735929106E0	0.986319092739014E0	0.998564293422888E0	-1.0054488524744E0	0.734374479346346E0	1.0E0	1.11251989186767E0
Gm42899	3	1182.3294952843E0	98.6562510341301E0	69.5487938402532E0	TEC	havana	0.0268117873462897E0	0.481503607948705E0	1.589316409043E0	0.130336245502654E0	0.65528646949117E0	-1.3140908435362E0	0.762027042290274E0	1.0E0	1.05526509158072E0
Zdhhc18	4	6217.84820652071E0	453.40763444176E0	365.755776854159E0	protein_coding	ensembl_havana	0.0270145294427663E0	0.484353396572351E0	1.30194845877687E0	0.356230867775019E0	0.803109652701563E0	1.10291543788169E0	0.673311339849276E0	1.0E0	-1.04523943940282E0
Gm41230	14	93.1165580616005E0	24.5799924151284E0	5.47744459185886E0	lincRNA	havana	0.0270829489594488E0	0.484353396572351E0	-8.21847056168928E0	0.998686483905089E0	1.0E0	-1.00135219907948E0	0.555612469182676E0	1.0E0	1.61037240729463E0
Lpl	8	20974.2187751792E0	2593.74293992311E0	1233.77757501054E0	protein_coding	ensembl_havana	0.027109680654239E0	0.484353396572351E0	1.68279272725899E0	0.00713700698404383E0	0.309998986995578E0	1.76457605289224E0	0.00544901349264187E0	1.0E0	1.7952189286506E0
Neurl1b	17	2690.39427578484E0	202.854625547528E0	158.258486810873E0	protein_coding	ensembl_havana	0.0271173277611255E0	0.484353396572351E0	1.3958096374464E0	0.373991695585735E0	0.811756869134731E0	-1.12923652611904E0	0.398550099859273E0	1.0E0	-1.11937212977782E0
Pirb	7	2173.75040028817E0	205.226034297948E0	127.867670605186E0	protein_coding	ensembl_havana	0.0271243728777722E0	0.484353396572351E0	1.60262146445868E0	4.05089261840273E-4	0.109946239450519E0	1.89435179200846E0	0.748416325878026E0	1.0E0	-1.05877926108711E0
Fbxo16	14	279.566693767364E0	38.6989587721309E0	16.4450996333744E0	protein_coding	ensembl_havana	0.0271289415911306E0	0.484353396572351E0	-3.02524766441758E0	0.503354442364977E0	0.865175520479239E0	-1.34394199844128E0	0.724006251144394E0	1.0E0	1.16445309758601E0
Spef2	15	4746.57260156775E0	582.327189142541E0	279.210153033397E0	protein_coding	ensembl_havana	0.0271520054725733E0	0.484353396572351E0	-1.82699857913419E0	0.0233568600976415E0	0.435800275767881E0	-1.73916643041293E0	0.480604588815295E0	1.0E0	-1.18708920389372E0
Rcc2	4	6540.56130326135E0	518.520792376279E0	384.738900191844E0	protein_coding	ensembl_havana	0.0272257503564576E0	0.485205476533931E0	-1.27622343076038E0	0.109637171599079E0	0.638763920995276E0	1.17476605175199E0	0.719889472503722E0	1.0E0	-1.03604727038727E0
2610011E03Rik	5	289.165127199392E0	29.9807837479397E0	17.0097133646701E0	TEC	havana	0.0272831593996239E0	0.485765079224763E0	2.4534162109737E0	0.171566826385859E0	0.69779620111245E0	-1.58022208083958E0	0.896802411215165E0	1.0E0	1.04267593587625E0
Ehmt1	2	10961.0757663572E0	853.276879553742E0	644.769162726896E0	protein_coding	ensembl_havana	0.027324446788336E0	0.485924156652293E0	-1.24621934338778E0	0.433481879612608E0	0.838283398791125E0	-1.07287989776849E0	0.506237639604136E0	1.0E0	-1.0613610792054E0
mt-Nd4l	M	11375.033065547E0	1295.4937150861E0	669.119592091002E0	protein_coding	insdc	0.0273441285346447E0	0.485924156652293E0	1.68474910419666E0	0.20762099340231E0	0.720367321897631E0	-1.30273373468751E0	0.542152518989066E0	1.0E0	1.13624894731559E0
Cfap57	4	2022.7161976505E0	203.9547156923E0	118.983305744147E0	protein_coding	ensembl_havana	0.0274121980588627E0	0.486067237768319E0	-1.90022807930466E0	0.823636322738761E0	0.966979883050072E0	-1.05941123446389E0	0.821062853507098E0	1.0E0	-1.05962905153912E0
Cp	3	23469.3705556033E0	1863.39752023259E0	1380.55120915314E0	protein_coding	ensembl_havana	0.0274543153926316E0	0.486067237768319E0	-1.26399455486992E0	0.267224909720196E0	0.755404818956273E0	1.11206315381455E0	0.0640547862258012E0	1.0E0	1.19249247665067E0
Rasl11a	5	1551.41598380048E0	189.617084345276E0	91.2597637529695E0	protein_coding	ensembl_havana	0.0274571661032735E0	0.486067237768319E0	-1.84924284449152E0	0.727811041036664E0	0.939616530583365E0	1.09259231368623E0	0.720536922359159E0	1.0E0	-1.09414553692593E0
Heph	X	1446.75987516709E0	134.812280952846E0	85.1035220686521E0	protein_coding	ensembl_havana	0.0274929385944267E0	0.486067237768319E0	1.75685166212335E0	0.217376846295951E0	0.725638491200979E0	1.33320269927361E0	0.656434242751267E0	1.0E0	1.10642990143431E0
4930562C15Rik	16	3989.31381001291E0	490.186811113658E0	234.665518236054E0	protein_coding	ensembl_havana	0.027512183312723E0	0.486067237768319E0	-1.8027630326528E0	0.0109766392748961E0	0.358583357531928E0	-1.84454373414193E0	0.418654527735935E0	1.0E0	-1.21328260323478E0
Pfas	11	2804.74294380099E0	235.265641687657E0	164.984879047117E0	protein_coding	ensembl_havana	0.0275414597660267E0	0.486067237768319E0	-1.34040008347692E0	0.588466930891139E0	0.891695981768269E0	-1.06716912634631E0	0.338863475510014E0	1.0E0	-1.12226868975984E0
Nol10	12	2213.79660337653E0	189.617084345276E0	130.223329610384E0	protein_coding	ensembl_havana	0.0275506342675035E0	0.486067237768319E0	-1.362873972044E0	0.874876061577704E0	0.974802949597249E0	1.02059910836331E0	0.531837276576814E0	1.0E0	-1.08177686716754E0
Cnksr2	X	1375.26471259942E0	174.400898564482E0	80.897924270554E0	protein_coding	ensembl_havana	0.0275619444191682E0	0.486067237768319E0	-1.93006635226708E0	0.0135157162357122E0	0.377259841954936E0	-1.95703304519396E0	0.336785572971236E0	1.0E0	-1.29248246020042E0
Il18r1	1	11969.4807211948E0	810.39063349464E0	704.087101246755E0	protein_coding	ensembl_havana	0.0276046506569232E0	0.486067237768319E0	-1.23948965542151E0	0.960539642065932E0	0.994361032637377E0	1.00430950174465E0	0.380242513251845E0	1.0E0	-1.07900392482855E0
Gm45140	6	2042.39631753361E0	214.426341533364E0	120.140959854918E0	protein_coding	havana	0.0276165227071345E0	0.486067237768319E0	2.22657494702262E0	0.743092696370059E0	0.944260599408327E0	1.11208965227835E0	0.389118757103009E0	1.0E0	-1.32142113028407E0
Mustn1	14	2249.88917829425E0	189.617084345276E0	132.346422252603E0	protein_coding	ensembl_havana	0.0276384540616777E0	0.486067237768319E0	-1.38757041477354E0	0.851612442794065E0	0.970081217664898E0	1.02576967232009E0	0.6343244367384E0	1.0E0	-1.06620002536497E0
Iws1	18	13519.5167998346E0	1083.86061792423E0	795.265694107917E0	protein_coding	ensembl_havana	0.0277411197035641E0	0.486410780059493E0	-1.23423499720515E0	0.813932145933767E0	0.964572754694742E0	1.02053020015815E0	0.554257702548764E0	1.0E0	1.05208020886413E0
Zfp358	8	1712.2970394536E0	143.799766349703E0	100.723355261976E0	protein_coding	ensembl_havana	0.0277703740766778E0	0.486410780059493E0	1.43001833545078E0	0.388687211536171E0	0.817559815706282E0	-1.13467920194357E0	0.641787719849342E0	1.0E0	-1.06832602380868E0
Tspan18	2	16481.5496797478E0	1328.35034165538E0	969.502922338106E0	protein_coding	ensembl_havana	0.0278305547440533E0	0.486410780059493E0	1.43025459873841E0	0.196278864778338E0	0.711265626254945E0	1.20783316839114E0	0.0704944894167834E0	1.0E0	1.301189183504E0
Il3ra	14	763.93155857695E0	72.7986317145371E0	44.9371505045264E0	protein_coding	ensembl_havana	0.0278607614071494E0	0.486410780059493E0	1.80119595516812E0	0.190736660324132E0	0.706506930247272E0	-1.36825017249038E0	0.45664020947036E0	1.0E0	1.19136913439233E0
Prpf40b	15	6944.63570983379E0	733.888344965976E0	408.507982931399E0	protein_coding	ensembl_havana	0.027864833219836E0	0.486410780059493E0	-1.49291210233134E0	0.192296910929785E0	0.707222291394261E0	-1.23788404242918E0	0.269784777153567E0	1.0E0	-1.19787282841816E0
Gimap3	6	2396.20087632586E0	250.832936832804E0	140.95299272505E0	protein_coding	ensembl_havana	0.027880838711835E0	0.486410780059493E0	1.72669613360848E0	4.67968174043294E-4	0.112473832179448E0	2.14287783080221E0	0.909712393754215E0	1.0E0	-1.02466344133823E0
Gm42515	3	973.530059273718E0	82.5491080081497E0	57.2664740749246E0	TEC	havana	0.0278944343175382E0	0.486410780059493E0	1.62960347580673E0	0.558046022796002E0	0.882974039966191E0	-1.11401725466961E0	0.661677261363594E0	1.0E0	-1.08305515448581E0
Peli1	11	11242.4951524181E0	958.619704190006E0	661.323244259886E0	protein_coding	ensembl_havana	0.0279047276021739E0	0.486410780059493E0	-1.29399657800982E0	0.0639089720683901E0	0.571496320395872E0	1.21663079223663E0	0.699734648292953E0	1.0E0	1.04140255400373E0
Gm8203	6	2466.57995736534E0	231.754214199782E0	145.09293866855E0	processed_pseudogene	havana	0.0279142166487726E0	0.486410780059493E0	-1.42565285925764E0	0.0692819824043544E0	0.577963185497376E0	1.30812791696111E0	0.924906556097881E0	1.0E0	-1.0137974921986E0
9630028I04Rik	17	850.508963529837E0	103.001872977681E0	50.0299390311669E0	lincRNA	havana	0.0279184213858637E0	0.486410780059493E0	-1.9233918164262E0	0.133726315715298E0	0.656414389324309E0	-1.49558539821421E0	0.378583640669557E0	1.0E0	-1.26253089951486E0
Atpif1	4	6674.59021255135E0	511.191175064321E0	392.622953679491E0	protein_coding	ensembl_havana	0.0279781082436774E0	0.486996391115716E0	-1.42844189278873E0	0.384459734373363E0	0.814815064145019E0	1.13472580721041E0	0.53367678502785E0	1.0E0	-1.09415499171595E0
Arl13b	16	4624.04841911548E0	369.870362056217E0	272.002848183264E0	protein_coding	ensembl_havana	0.0280655165351547E0	0.488001050427475E0	-1.34674131143063E0	0.598963433816529E0	0.893975889826688E0	1.06665400748154E0	0.498678896591706E0	1.0E0	-1.08563937612038E0
Prrg2	7	943.571491784508E0	75.3571050961728E0	55.5042053990887E0	protein_coding	ensembl_havana	0.0281218617884206E0	0.488001050427475E0	1.74827110188272E0	0.31158521981812E0	0.778108991916436E0	-1.24605380503333E0	0.55494475027519E0	1.0E0	-1.13399361998218E0
Gm28052	17	798.477505249356E0	80.2188538120549E0	46.969265014668E0	processed_transcript	havana	0.0281267453835341E0	0.488001050427475E0	-1.9328370225929E0	0.303547421709639E0	0.77391351095285E0	1.32407625764336E0	0.0485330071893729E0	1.0E0	1.68233798003337E0
Gdf11	10	507.132892308924E0	51.5986116961745E0	29.8313466064073E0	protein_coding	ensembl_havana	0.0281403400605231E0	0.488001050427475E0	2.0126684735826E0	0.886417244178042E0	0.977838999584776E0	-1.03295795796912E0	0.205292006601019E0	1.0E0	1.35058089295791E0
Atg10	13	506.856352254189E0	45.5097733494116E0	29.8150795443641E0	protein_coding	ensembl_havana	0.0282067428644273E0	0.488698827902513E0	-1.80070560562679E0	0.624905685230924E0	0.904254093726865E0	1.12100781869203E0	0.781427033321554E0	1.0E0	1.06639929648634E0
Bmp4	14	7592.86887527977E0	535.73051019407E0	446.639345604692E0	protein_coding	ensembl_havana	0.0283133242041122E0	0.489061968426375E0	-1.19131275345428E0	0.21075595976374E0	0.721470929300315E0	-1.09536545685394E0	0.718537781938798E0	1.0E0	1.02654500248375E0
Vtcn1	3	477.842482174137E0	68.1838797413735E0	28.108381304361E0	protein_coding	ensembl_havana	0.0283417305621532E0	0.489061968426375E0	-2.63286495523763E0	0.242285617050917E0	0.739165055481866E0	-1.54214975566044E0	0.732640809001841E0	1.0E0	-1.13450940604479E0
Hebp1	6	2022.34129655345E0	150.873933890272E0	118.961252738438E0	protein_coding	ensembl_havana	0.0283507045286303E0	0.489061968426375E0	1.47899999818098E0	0.704423185253526E0	0.93271493823583E0	1.06094776916579E0	0.476812705076019E0	1.0E0	-1.1180382101998E0
Pifo	3	705.23279840322E0	73.7399772453851E0	41.484282259013E0	protein_coding	ensembl_havana	0.0283791931185224E0	0.489061968426375E0	-2.06943534381503E0	0.976054482153942E0	0.997361284778924E0	1.00902071896934E0	0.911178658243175E0	1.0E0	-1.03277706826212E0
Pex13	11	2515.7029400935E0	210.685649272529E0	147.982525887853E0	protein_coding	ensembl_havana	0.0284022865106031E0	0.489061968426375E0	-1.34740133227657E0	0.633622899847066E0	0.908618739759491E0	1.06123804746909E0	0.863613940594229E0	1.0E0	1.02120455646876E0
Zscan18	7	611.700625399914E0	108.725646074082E0	35.9823897294067E0	protein_coding	ensembl_havana	0.0284073790496815E0	0.489061968426375E0	-2.38060235921901E0	0.144916483036483E0	0.671106899180881E0	-1.66906533565028E0	0.44162615124188E0	1.0E0	-1.31491367939623E0
Rapgef4os2	2	202.023584722906E0	20.6341674505455E0	11.883740277818E0	antisense	havana	0.0284227473782011E0	0.489061968426375E0	3.45371209499641E0	0.175350016764249E0	0.69893275256433E0	-1.85744287181051E0	0.896137825867713E0	1.0E0	-1.05771589089173E0
Acss2	2	4473.46202141177E0	478.724614180357E0	263.144824788928E0	protein_coding	ensembl_havana	0.0284956474862395E0	0.489061968426375E0	-1.49411882939015E0	0.507976603974225E0	0.867170781307601E0	1.11628733147219E0	0.875482748250611E0	1.0E0	1.02613551939801E0
Akr1c19	13	249.65321958577E0	46.0701890144415E0	14.6854835050453E0	protein_coding	ensembl_havana	0.0285434079239613E0	0.489061968426375E0	-2.85995766972642E0	0.110228415557519E0	0.638763920995276E0	-1.97857009030938E0	0.896482720992603E0	1.0E0	1.05853682938295E0
Kcnmb2	3	659.941318340412E0	80.7628322211361E0	38.820077549436E0	protein_coding	ensembl_havana	0.0285488136631512E0	0.489061968426375E0	-2.18597427927751E0	0.618581234246907E0	0.902735063027352E0	-1.17426661371501E0	0.524504948902474E0	1.0E0	1.22417218906938E0
Gm30211	6	192.315396526311E0	32.0591256675992E0	11.3126703839006E0	lincRNA	havana	0.0285511041048868E0	0.489061968426375E0	5.60573544228726E0	0.396681783897401E0	0.820292334742186E0	1.52050787617679E0	0.545493560136073E0	1.0E0	-1.34462853843744E0
Cdk5rap2	4	5702.07778275069E0	493.940799961151E0	335.416340161805E0	protein_coding	ensembl_havana	0.0285728574463776E0	0.489061968426375E0	-1.37114314168239E0	0.833061541820225E0	0.967556411460724E0	-1.02773662805107E0	0.774689668742396E0	1.0E0	-1.03762320855134E0
Cpox	16	3273.30573761658E0	293.789433152249E0	192.547396330387E0	protein_coding	ensembl_havana	0.0285956534540387E0	0.489061968426375E0	-1.39380433853913E0	0.270374639497485E0	0.755783151604525E0	-1.16621340244684E0	0.880136962915791E0	1.0E0	-1.02093293601181E0
Ints4	7	4198.9078503458E0	347.631321299673E0	246.994579432106E0	protein_coding	ensembl_havana	0.0286770595280456E0	0.489061968426375E0	-1.27784941545525E0	0.582006405848778E0	0.890182296026249E0	-1.05780287906787E0	0.989869935171135E0	1.0E0	1.00128964705536E0
Trim37	11	5417.96750221013E0	471.701759204606E0	318.703970718243E0	protein_coding	ensembl_havana	0.0286820013215676E0	0.489061968426375E0	-1.35639177805615E0	0.294125896641009E0	0.770111963688692E0	-1.14187563680736E0	0.985814986136865E0	1.0E0	-1.00222159980958E0
Gdpd2	X	1129.6104103E0	237.606593346241E0	66.4476711941178E0	protein_coding	ensembl_havana	0.0287118467109035E0	0.489061968426375E0	-2.39623891639773E0	0.465625794176911E0	0.848913911454318E0	-1.30755127129448E0	0.896887476816432E0	1.0E0	1.04831258311462E0
Plpp1	13	6783.88175691352E0	573.40156831944E0	399.051868053736E0	protein_coding	ensembl_havana	0.0287189690257127E0	0.489061968426375E0	1.56588901669897E0	0.00803680237240095E0	0.32518954494499E0	1.62897039684461E0	0.516420493383797E0	1.0E0	1.12559308862737E0
Atp11a	8	77473.6414784346E0	5792.68487916525E0	4557.27302814321E0	protein_coding	ensembl_havana	0.0287232162149856E0	0.489061968426375E0	-1.26051639953426E0	0.382124136329938E0	0.814511964598933E0	-1.08630964405687E0	0.879877379185388E0	1.0E0	-1.01441061969614E0
Dpp6	5	486.279869638625E0	90.2975704683054E0	28.6046982140368E0	protein_coding	ensembl_havana	0.028725222432068E0	0.489061968426375E0	-2.99574956676008E0	0.075427021667817E0	0.58894250990377E0	-2.17567556867069E0	0.909199575567264E0	1.0E0	-1.05004233313573E0
Klc4	17	2302.28251113915E0	227.072310882614E0	135.428383008185E0	protein_coding	ensembl_havana	0.028804364230291E0	0.489442246467721E0	-1.42866567887864E0	0.783191722753037E0	0.956306995675894E0	1.04205593564214E0	0.991365401462306E0	1.0E0	-1.00160905178946E0
Arhgdig	17	934.241947524343E0	121.72948624635E0	54.9554086779026E0	protein_coding	ensembl_havana	0.0288424980708188E0	0.489442246467721E0	-2.12244893294128E0	0.509040907806604E0	0.867380442943523E0	-1.23229239908062E0	0.787414477735405E0	1.0E0	-1.08616260999861E0
Cyp4f18	8	278.141521997587E0	45.5097733494116E0	16.3612659998581E0	protein_coding	ensembl_havana	0.0288444907226233E0	0.489442246467721E0	4.53128199639411E0	0.0301808904947895E0	0.474828354240103E0	3.07449059452638E0	0.34101292277105E0	1.0E0	-1.63116326437851E0
Eps8l1	7	6212.67524382728E0	835.719742114365E0	365.451484931016E0	protein_coding	ensembl_havana	0.0288600240673518E0	0.489442246467721E0	-1.5500396199386E0	0.117582277520098E0	0.643145532805397E0	-1.32926866541246E0	0.775387367535E0	1.0E0	-1.05311723193908E0
St6galnac4	2	2355.34751355676E0	192.083821301734E0	138.549853738633E0	protein_coding	ensembl_havana	0.0288950032130529E0	0.489442246467721E0	1.49797729366986E0	0.108829545901496E0	0.638763920995276E0	1.30010155432669E0	0.47644594412992E0	1.0E0	-1.12368922345996E0
Top1	2	23343.0332716174E0	2307.00785953419E0	1373.11960421279E0	protein_coding	ensembl_havana	0.0289076457293684E0	0.489442246467721E0	-1.34958321798747E0	0.963667105707089E0	0.994771622993248E0	-1.00564184646426E0	0.325308793050538E0	1.0E0	-1.12869169133223E0
Tuft1	3	2230.80760648177E0	188.446608515984E0	131.223976851869E0	protein_coding	ensembl_havana	0.028972393355986E0	0.489442246467721E0	-1.42546051754313E0	0.461973928757705E0	0.846823738090849E0	-1.11338128253302E0	0.378142361886606E0	1.0E0	1.13889068087386E0
Tcte1	17	1164.82393387688E0	134.60472036856E0	68.5190549339342E0	protein_coding	ensembl_havana	0.0290150591320273E0	0.489442246467721E0	-2.00860774147334E0	0.332471513315935E0	0.788316675663541E0	-1.32155240211469E0	0.779934659134947E0	1.0E0	-1.08283435995856E0
Eef1akmt2	7	1509.9322342004E0	131.093292880685E0	88.8195431882585E0	protein_coding	ensembl_havana	0.0290159119803831E0	0.489442246467721E0	-1.47986790028028E0	0.700646321220527E0	0.931639919984361E0	-1.0652248766589E0	0.955431115755149E0	1.0E0	-1.00897628162518E0
Gm45719	7	327.688674918318E0	31.2084039303889E0	19.2758044069599E0	TEC	havana	0.0290503775270293E0	0.489442246467721E0	2.30250677749874E0	0.25197051665696E0	0.745649921967429E0	-1.44218944942134E0	0.786356856753784E0	1.0E0	-1.08779657948606E0
Gm4070	7	18927.2706391544E0	2223.01586325979E0	1113.36886112673E0	protein_coding	ensembl_havana	0.0290797050237625E0	0.489442246467721E0	1.71901862806151E0	0.100805281089697E0	0.623636563856746E0	1.43623091546532E0	0.00617041458388446E0	1.0E0	1.82986341513071E0
Hnrnpu	1	70761.6873784619E0	5123.17270481033E0	4162.45219873305E0	protein_coding	ensembl_havana	0.0290824281143525E0	0.489442246467721E0	-1.16949698852634E0	0.737081091055261E0	0.942043658170518E0	1.02182253466347E0	0.775065890249156E0	1.0E0	-1.01851560408524E0
Tnks1bp1	2	34779.7116471961E0	3168.47806989298E0	2045.86539101153E0	protein_coding	ensembl_havana	0.0290882311709145E0	0.489442246467721E0	-1.30727720941112E0	0.130964708544293E0	0.65528646949117E0	-1.18099974374981E0	0.764880341356385E0	1.0E0	-1.03345251873913E0
Slc23a2	2	20266.7669770046E0	1797.85087379225E0	1192.16276335321E0	protein_coding	ensembl_havana	0.0291772825972011E0	0.490498746235756E0	-1.32428665779947E0	0.0112276072795097E0	0.361117513634759E0	-1.34133792246707E0	0.0835153234154837E0	1.0E0	-1.22050504764063E0
1110017D15Rik	4	631.894005979356E0	59.6942672938832E0	37.1702356458445E0	protein_coding	ensembl_havana	0.029235485413641E0	0.490616498252217E0	-2.14374421043901E0	0.591827752011421E0	0.892640468732723E0	-1.18465146872381E0	0.975994396135629E0	1.0E0	1.00924826890953E0
Mapt	11	19059.759983887E0	1367.96837228205E0	1121.16235199335E0	protein_coding	ensembl_havana	0.0292533746322407E0	0.490616498252217E0	1.22009799691337E0	0.35030799937103E0	0.801703529500397E0	-1.07975275579527E0	0.755137633709072E0	1.0E0	1.0258333861116E0
Pigyl	9	1832.58464541468E0	153.332333637229E0	107.799096789099E0	protein_coding	ensembl_havana	0.0293095042129542E0	0.490616498252217E0	-1.53048368689531E0	0.325121721383329E0	0.784791461310026E0	1.19059119175976E0	0.837563069298741E0	1.0E0	-1.03636667776364E0
Gm11651	11	2294.94976750917E0	212.104655365812E0	134.997045147598E0	antisense	havana	0.0293702426103942E0	0.490616498252217E0	1.60125425568747E0	0.647841911850472E0	0.914501667626033E0	1.09347884154752E0	0.0632900500912496E0	1.0E0	1.43063049736171E0
Ccdc88c	12	14666.5371136963E0	1411.59385012594E0	862.737477276252E0	protein_coding	ensembl_havana	0.0293745028293051E0	0.490616498252217E0	-1.59960930747957E0	0.744910453594101E0	0.944385863547178E0	-1.0647786367931E0	0.865936404112425E0	1.0E0	-1.03305958243303E0
Msantd4	9	6467.83027488138E0	470.531283375314E0	380.460604404787E0	protein_coding	ensembl_havana	0.0293886982600062E0	0.490616498252217E0	-1.27984128060783E0	0.948709754312585E0	0.992274854751422E0	1.00659216591265E0	0.872313097009607E0	1.0E0	1.01636316139438E0
Hnrnpll	17	9256.58413285912E0	628.545520329711E0	544.504948991713E0	protein_coding	ensembl_havana	0.0294141165848903E0	0.490616498252217E0	-1.20490237315975E0	0.19428059632338E0	0.709211805006698E0	-1.10496610298344E0	0.560889070547296E0	1.0E0	1.04553963702079E0
Gm7985	12	495.738478665003E0	50.0667458738206E0	29.1610869802943E0	processed_pseudogene	havana	0.0294441587426531E0	0.490616498252217E0	2.11272967568605E0	0.89749739683255E0	0.980714781076458E0	-1.03802221032641E0	0.671644444578928E0	1.0E0	1.12856106341331E0
Atn1	6	8412.35211044051E0	663.410721807958E0	494.844241790618E0	protein_coding	ensembl_havana	0.0294461777313351E0	0.490616498252217E0	-1.35521897625755E0	0.28990745021863E0	0.769517578066993E0	-1.14188885116855E0	0.715225125968099E0	1.0E0	-1.04668862816597E0
Siva1	12	1971.1002624361E0	166.207567759439E0	115.947074260947E0	protein_coding	ensembl_havana	0.0294510323462361E0	0.490616498252217E0	-1.50639695621332E0	0.0762793486870825E0	0.589080988049399E0	1.36507631252211E0	0.559458285587188E0	1.0E0	1.10439726524262E0
Phldb2	16	34386.3430779505E0	2453.67165118443E0	2022.72606340885E0	protein_coding	ensembl_havana	0.0294984431757741E0	0.490616498252217E0	-1.23015412728648E0	0.402753412064254E0	0.823992274852019E0	-1.07386814180084E0	0.102325030797527E0	1.0E0	-1.14914153152162E0
Fbxw17	13	1425.10095765696E0	127.153721679859E0	83.8294680974682E0	protein_coding	ensembl_havana	0.0294995088899309E0	0.490616498252217E0	1.69006845248696E0	0.402180200387244E0	0.823313078769707E0	-1.19368804658304E0	0.639241287797143E0	1.0E0	1.10347584614677E0
Gm48077	10	310.8395558554E0	29.127843668363E0	18.2846797562E0	TEC	havana	0.0295555485665014E0	0.49111119268376E0	2.07499738435491E0	0.471077862039375E0	0.850243644115713E0	-1.234539294849E0	0.985906461544092E0	1.0E0	-1.00482346130777E0
Col7a1	9	1854.97230991419E0	271.550392395704E0	109.116018230246E0	protein_coding	ensembl_havana	0.0297178242360516E0	0.493368714005987E0	-1.96939259770111E0	0.219434432897202E0	0.726541651636116E0	-1.41575191632077E0	0.878335721056237E0	1.0E0	1.04438698239084E0
Shld2	14	1847.679682928E0	163.323980569035E0	108.687040172235E0	protein_coding	ensembl_havana	0.0297861645665912E0	0.49406411688297E0	1.47503792110434E0	0.689825258669461E0	0.929084360216506E0	-1.06524162297302E0	0.345134800407679E0	1.0E0	1.16136052088703E0
Runx1	16	13637.6720577939E0	1079.17871460706E0	802.216003399639E0	protein_coding	ensembl_havana	0.029889292722266E0	0.494790668915701E0	-1.28347744352561E0	0.0702079878021418E0	0.579450203804547E0	-1.20586824333234E0	0.210686582320752E0	1.0E0	-1.13723017655675E0
Art3	5	1047.89745711102E0	149.093627287052E0	61.6410268888833E0	protein_coding	ensembl_havana	0.0299091147705209E0	0.494790668915701E0	2.64792940622546E0	0.975801542069505E0	0.997266506223374E0	1.01200956561865E0	0.956276901709273E0	1.0E0	-1.02124661883574E0
Slc40a1	1	1451.01872671045E0	114.326831892008E0	85.3540427476734E0	protein_coding	ensembl_havana	0.0299094429087019E0	0.494790668915701E0	1.61766461346775E0	0.132116002395662E0	0.65528646949117E0	1.34269538962986E0	0.0448363144068372E0	1.0E0	1.47907590579514E0
Crocc2	1	1786.55540913535E0	245.093405556829E0	105.09149465502E0	protein_coding	havana	0.0299437950187077E0	0.494920583685313E0	-2.23404306590702E0	0.0573687620416285E0	0.560323517175989E0	-1.88583719977524E0	0.366026931818806E0	1.0E0	-1.34896531802487E0
Gm47479	13	421.425776500505E0	41.2745540040748E0	24.7897515588532E0	TEC	havana	0.0300385720020171E0	0.495789255975793E0	2.17301540587596E0	0.821624079459329E0	0.966620545415643E0	-1.07033957205737E0	0.477800355138255E0	1.0E0	-1.2414212940902E0
Scn3b	9	5694.54600185163E0	431.068382543635E0	334.973294226566E0	protein_coding	ensembl_havana	0.0301750127847983E0	0.495789255975793E0	1.67500973717933E0	0.241058678150545E0	0.737953275170911E0	1.28088540311147E0	0.955992032599063E0	1.0E0	1.0116801634445E0
Mir1668	8	160.371797068206E0	16.585268045199E0	9.43363512165915E0	miRNA	mirbase	0.0301805005304572E0	0.495789255975793E0	-2.74951375028497E0	0.692668317570013E0	0.929843280954828E0	-1.16334048947002E0	0.454799070904371E0	1.0E0	1.35829239199302E0
Cd22	7	1652.81452899229E0	243.878348828522E0	97.2243840583699E0	protein_coding	ensembl_havana	0.0301834240909283E0	0.495789255975793E0	2.42028481510292E0	0.206928768024552E0	0.720022796278008E0	1.54227525267033E0	0.197359750088463E0	1.0E0	-1.5546928922324E0
Egfl8	17	304.648016649518E0	42.3845738932862E0	17.9204715676187E0	protein_coding	ensembl_havana	0.0301967069063925E0	0.495789255975793E0	-2.62070327154392E0	0.193486916841854E0	0.707608213404211E0	-1.68185344824647E0	0.861091811886346E0	1.0E0	1.06941931686926E0
Ltbp2	12	14301.1773976463E0	1056.92461310917E0	841.245729273313E0	protein_coding	ensembl_havana	0.0301987434300822E0	0.495789255975793E0	1.39658146283535E0	0.403139480589215E0	0.824333514956599E0	1.12210109561766E0	0.675900296272077E0	1.0E0	1.05905154537393E0
Gm47643	9	178.443609390339E0	25.7993058480873E0	10.4966829053141E0	TEC	havana	0.030236787131656E0	0.495789255975793E0	4.70369627886248E0	0.67976179063564E0	0.925163751789296E0	-1.21955588491679E0	0.480299185371274E0	1.0E0	1.40261841458313E0
Gm44986	7	656.068330765176E0	68.1838797413735E0	38.5922547508927E0	TEC	havana	0.0302377723504812E0	0.495789255975793E0	1.90275032199221E0	0.20282429192247E0	0.716290219143135E0	-1.35103744433755E0	0.311849184268007E0	1.0E0	-1.27771759171145E0
Ythdc1	5	23486.1482693036E0	1995.66128894257E0	1381.53813348845E0	protein_coding	ensembl_havana	0.0302524810073132E0	0.495789255975793E0	-1.3232653187559E0	0.998892604080455E0	1.0E0	1.00016095707954E0	0.524701389021796E0	1.0E0	-1.07643691975482E0
Gm27209	15	276.142151670184E0	30.5574503493119E0	16.243655980599E0	antisense	havana	0.0302618060615947E0	0.495789255975793E0	2.510139229489E0	0.472267076611293E0	0.850874536189312E0	-1.28611854282196E0	0.0901336975032559E0	1.0E0	1.85519949325262E0
Pradc1	6	512.209181880792E0	47.8341033591866E0	30.1299518753407E0	protein_coding	ensembl_havana	0.0303399823957804E0	0.495799501536253E0	1.83483866408564E0	0.655412954988091E0	0.916570428637011E0	1.10836879074867E0	0.230856661437257E0	1.0E0	1.33195631357545E0
Nek1	8	5732.61992677423E0	428.394153520809E0	337.212936869072E0	protein_coding	ensembl_havana	0.0303532727850679E0	0.495799501536253E0	-1.31417290874588E0	0.799161501628851E0	0.960963075275386E0	-1.02934728188341E0	0.334214873822884E0	1.0E0	-1.11457683725035E0
Pitpnm2os2	5	960.546811209233E0	79.9886200320222E0	56.5027536005431E0	antisense	havana	0.0303778252323328E0	0.495799501536253E0	1.6423793345059E0	0.359122093643004E0	0.805288061969641E0	-1.2036999434434E0	0.99137899099736E0	1.0E0	-1.00218256954876E0
Zfp608	18	18658.5136972932E0	1375.3090994179E0	1097.55962925254E0	protein_coding	ensembl_havana	0.0304395081092128E0	0.495799501536253E0	-1.27489795674529E0	0.324376209943718E0	0.784338825478223E0	-1.10389799687918E0	0.395795501995162E0	1.0E0	1.0891095473402E0
Echs1	7	3457.16939164451E0	274.911950070796E0	203.362905390854E0	protein_coding	ensembl_havana	0.030446281849988E0	0.495799501536253E0	1.34050611311826E0	0.341370726679111E0	0.795241067692157E0	-1.12239519799319E0	0.177581427183274E0	1.0E0	1.17561977813747E0
Kif4	X	310.942977482025E0	41.8548404392882E0	18.2907633812956E0	protein_coding	ensembl_havana	0.0304659168753437E0	0.495799501536253E0	2.87927240478158E0	0.666866798259033E0	0.920071119421612E0	1.16757664841459E0	0.186676646536202E0	1.0E0	-1.63597805182209E0
Gm44224	6	595.34256636498E0	57.2484386921414E0	35.0201509626459E0	TEC	havana	0.0305450199285859E0	0.495799501536253E0	1.99669970430398E0	0.376483498597287E0	0.812203524316122E0	1.28508325285049E0	0.42658639188282E0	1.0E0	-1.24575204932267E0
Ak2	4	1655.53378358665E0	121.712184539124E0	97.3843402109795E0	protein_coding	ensembl_havana	0.0305561666362336E0	0.495799501536253E0	-1.42550228249203E0	0.850660404367542E0	0.970081217664898E0	1.02739295343507E0	0.671472166374661E0	1.0E0	1.06206191195089E0
Vnn3	10	537.940328304447E0	59.6942672938832E0	31.643548723791E0	protein_coding	ensembl_havana	0.0305729205396157E0	0.495799501536253E0	-1.84708102082912E0	0.940014670510728E0	0.990661298430541E0	-1.02114174646541E0	0.714453404999143E0	1.0E0	1.10240462353433E0
Abr	11	15457.6892747206E0	1282.84150890384E0	909.275839689449E0	protein_coding	ensembl_havana	0.0306107506561403E0	0.495799501536253E0	-1.20912708302753E0	0.0959205511695567E0	0.617006086052069E0	1.14191096051057E0	0.0494917401675627E0	1.0E0	1.16855723190472E0
Daglb	5	2444.53361335032E0	186.367034108814E0	143.79609490296E0	protein_coding	ensembl_havana	0.0306116072051288E0	0.495799501536253E0	1.43678936683868E0	0.381461491177012E0	0.814215971380248E0	1.13635316680643E0	0.559058820273017E0	1.0E0	1.08738928099878E0
Gm867	10	1082.12588471573E0	147.47995449077E0	63.6544638068079E0	protein_coding	ensembl_havana	0.0306337775039679E0	0.495799501536253E0	-1.9974762343399E0	0.0604488986162757E0	0.567338733395066E0	-1.73943220032314E0	0.187120583886391E0	1.0E0	-1.46479107481269E0
Slc12a2	18	23555.4884431059E0	1756.88421976703E0	1385.61696724152E0	protein_coding	ensembl_havana	0.0307393174604961E0	0.495799501536253E0	-1.3328382600149E0	0.495549952216201E0	0.86134704652963E0	1.08467923769372E0	0.96409500166984E0	1.0E0	1.00536931871695E0
Vsir	10	8165.71466014192E0	654.099415250994E0	480.336156478936E0	protein_coding	ensembl_havana	0.030758027159276E0	0.495799501536253E0	1.35168654601512E0	0.128674442772732E0	0.653235272537733E0	1.20765011225427E0	0.0202840576663948E0	1.0E0	1.33367157018786E0
Rnf148	6	191.081848382936E0	23.9564982875096E0	11.240108728408E0	protein_coding	ensembl_havana	0.0307970672574377E0	0.495799501536253E0	-2.60080250257945E0	0.350127725217309E0	0.801500451404761E0	-1.48801911486209E0	0.829166297577939E0	1.0E0	1.09172787751701E0
Stmn2	3	3203.71713614503E0	277.848217198162E0	188.453949185002E0	protein_coding	ensembl_havana	0.0308002156185751E0	0.495799501536253E0	1.52630901717934E0	0.855270371698655E0	0.971196289051452E0	-1.03226529852003E0	0.531173938148558E0	1.0E0	-1.11463408300019E0
Plxna4os1	6	249.817990302428E0	24.6644595445806E0	14.6951759001428E0	antisense	havana	0.0308106971426592E0	0.495799501536253E0	2.79780347302658E0	0.785914349892454E0	0.957168333855541E0	-1.10369377082125E0	0.644322389607935E0	1.0E0	-1.18219845739652E0
Gm7803	X	163.767984256675E0	36.5471019982647E0	9.63341083862795E0	processed_pseudogene	havana	0.0308128603745173E0	0.495799501536253E0	16.5116006585743E0	0.411880206769585E0	0.82978106239071E0	1.91152087516596E0	0.634785213466357E0	1.0E0	1.45394203023183E0
Rcl1	19	942.27207228461E0	75.1440443676332E0	55.4277689579182E0	protein_coding	ensembl_havana	0.0308346952043946E0	0.495799501536253E0	1.54619054875895E0	0.0512399271533727E0	0.550853576884206E0	1.40405162247495E0	0.578801754631454E0	1.0E0	1.09803270672784E0
Cfap70	14	1430.22433312057E0	164.009872891412E0	84.1308431247393E0	protein_coding	ensembl_havana	0.0309050769990865E0	0.495799501536253E0	-1.90581657109167E0	0.0414953256520303E0	0.524469521573929E0	-1.73172930626839E0	0.402433229293712E0	1.0E0	-1.25026116612591E0
Gm43863	6	736.85488034701E0	71.8694948625288E0	43.3444047262947E0	TEC	havana	0.0309246558794638E0	0.495799501536253E0	1.77572951112618E0	0.373116309076428E0	0.811682529607025E0	-1.2175963425435E0	0.251561373639663E0	1.0E0	1.28663989160393E0
Mtcl1	17	29810.8021624039E0	2894.58672583869E0	1753.57659778846E0	protein_coding	ensembl_havana	0.0309394023752209E0	0.495799501536253E0	-1.32921197357856E0	0.441822542305347E0	0.841814096597373E0	-1.0953075478911E0	0.613882329422241E0	1.0E0	-1.06149429314822E0
Il4i1	7	355.864793051741E0	51.5235948229273E0	20.9332231206907E0	protein_coding	ensembl_havana	0.0309638813487859E0	0.495799501536253E0	-3.78544919179321E0	0.842153050253482E0	0.969227690857772E0	-1.1124847599369E0	0.48771241992931E0	1.0E0	-1.43410801160635E0
Qars	9	5817.95693668748E0	450.633194277353E0	342.232760981617E0	protein_coding	ensembl_havana	0.030964000219818E0	0.495799501536253E0	-1.23557129817842E0	0.792318281843947E0	0.959415247654907E0	1.02412210528963E0	0.796511799446872E0	1.0E0	1.02304127191796E0
Nqo2	13	2503.90547531745E0	196.61294476145E0	147.288557371615E0	protein_coding	ensembl_havana	0.0309706396523296E0	0.495799501536253E0	1.35740185169778E0	0.600586135836318E0	0.89451659260794E0	1.06980507004108E0	0.612127533538212E0	1.0E0	1.06578892332351E0
Stard5	7	3156.98188826822E0	228.861628822852E0	185.704816956954E0	protein_coding	ensembl_havana	0.0309749225430993E0	0.495799501536253E0	1.3014810819339E0	0.148365247035403E0	0.673553463816398E0	1.17257416363247E0	0.0722260143363816E0	1.0E0	1.2147187333791E0
Bcar1	8	4886.19613904483E0	332.889641924148E0	287.423302296755E0	protein_coding	ensembl_havana	0.030987302821944E0	0.495799501536253E0	1.24298457555609E0	0.871842524494456E0	0.974160414591123E0	-1.01456669885852E0	0.525920854686293E0	1.0E0	-1.05748294438879E0
Trpc6	9	5062.59382762476E0	386.444755595231E0	297.799636919103E0	protein_coding	ensembl_havana	0.0310057192158453E0	0.495799501536253E0	1.40243450939336E0	0.51445547628744E0	0.868379739872117E0	1.09468997579474E0	0.98107852790888E0	1.0E0	1.0032688114742E0
Grhl1	12	1006.05898460692E0	100.660921319097E0	59.1799402709954E0	protein_coding	ensembl_havana	0.0310630221764537E0	0.495869640079606E0	-1.66518440073305E0	0.107010600148161E0	0.635294653200002E0	-1.41950668446004E0	0.680148316109141E0	1.0E0	1.09174942579361E0
C330007P06Rik	X	4627.11276968124E0	323.149556958732E0	272.183104098896E0	protein_coding	ensembl_havana	0.0310796790091392E0	0.495869640079606E0	1.26024210446393E0	0.100728999643011E0	0.623636563856746E0	-1.16874367801884E0	0.548627463920524E0	1.0E0	1.0580092809614E0
Ccdc17	4	3474.30172845623E0	462.544697704993E0	204.37068990919E0	protein_coding	ensembl_havana	0.0310897547000706E0	0.495869640079606E0	-1.89303692197982E0	0.02409925792989E0	0.439552578473198E0	-1.8203348511461E0	0.487793954294548E0	1.0E0	-1.20069890032626E0
Brms1l	12	3067.45396942281E0	320.710377225961E0	180.438468789577E0	protein_coding	ensembl_havana	0.0311461333672032E0	0.496344993941344E0	-1.44953212550274E0	0.651972857650975E0	0.916453803399982E0	-1.07282379894503E0	0.673423017476121E0	1.0E0	-1.06851992923924E0
Ramp1	1	1514.28079954431E0	131.050652372728E0	89.0753411496653E0	protein_coding	ensembl_havana	0.0312000857838543E0	0.496780905528598E0	1.61293311205235E0	0.991340830727602E0	0.999259144880966E0	-1.00190699533024E0	0.945066496446021E0	1.0E0	1.01211684999467E0
Rbms2	10	6606.70616486402E0	525.767895716101E0	388.629774403766E0	protein_coding	ensembl_havana	0.0312368365824539E0	0.496885250663914E0	1.33148857225949E0	0.428796932737383E0	0.836966673071466E0	1.09962604660793E0	0.635260390493829E0	1.0E0	1.05823218760399E0
Ralgapa2	2	28609.9526041807E0	2240.29073726456E0	1682.93838848122E0	protein_coding	ensembl_havana	0.031259847380741E0	0.496885250663914E0	-1.19698907617974E0	0.0074007661176042E0	0.313805803311206E0	-1.22308411387813E0	0.546526526195729E0	1.0E0	1.0462942812255E0
Mycbpap	11	2518.97731037E0	268.038964907828E0	148.175135904118E0	protein_coding	ensembl_havana	0.031289903586769E0	0.496940075926943E0	-1.72120043897384E0	0.173391572387334E0	0.69893275256433E0	-1.362521665126E0	0.92514419832685E0	1.0E0	-1.02137253409532E0
Dnaaf1	8	1167.25505697771E0	110.024727953432E0	68.6620621751592E0	protein_coding	ensembl_havana	0.031350964726965E0	0.497486803912936E0	-1.91948399209696E0	0.578306069720972E0	0.889851908401598E0	-1.16298539556327E0	0.394454097786272E0	1.0E0	-1.25599256853889E0
Rhov	2	220.854714263945E0	42.3845738932862E0	12.9914537802321E0	protein_coding	ensembl_havana	0.0314549672242754E0	0.498713431959076E0	-3.43507417895715E0	0.116668476513811E0	0.643145532805397E0	-2.27838745377154E0	0.965819594344528E0	1.0E0	-1.02325037115643E0
2810428J06Rik	3	441.614592223243E0	45.7723257645704E0	25.9773289543084E0	TEC	havana	0.0314965290998055E0	0.498948832906757E0	1.97245839368105E0	0.779037756074035E0	0.95487963834342E0	1.08399914608253E0	0.793855088342527E0	1.0E0	-1.07465207618917E0
Cfap65	1	7933.65839694728E0	1140.69787999757E0	466.685788055722E0	protein_coding	ensembl_havana	0.0315742365573421E0	0.499408929720629E0	-1.90869763257399E0	0.0101414298042273E0	0.351435364898497E0	-1.99780067945447E0	0.542985780658249E0	1.0E0	-1.17730411477154E0
Nme5	18	915.918683519458E0	131.093292880685E0	53.8775696187917E0	protein_coding	ensembl_havana	0.0315790515607465E0	0.499408929720629E0	-2.07240359414105E0	0.0423181222365429E0	0.524469521573929E0	-1.87874134399932E0	0.930884786477229E0	1.0E0	-1.02672451233274E0
Ccdc187	2	7172.27844431725E0	879.027347798162E0	421.898732018662E0	protein_coding	ensembl_havana	0.0317069605354559E0	0.500351864764282E0	-1.8144554564316E0	0.0456580959360117E0	0.533305977358906E0	-1.64435911167048E0	0.707341869023504E0	1.0E0	-1.09761775996278E0
Fam133b	5	4133.95917230526E0	274.893692124443E0	243.174068959133E0	protein_coding	ensembl_havana	0.0317103429880211E0	0.500351864764282E0	-1.24444782871455E0	0.841104427794375E0	0.969227690857772E0	-1.01854807183757E0	0.397085539931809E0	1.0E0	-1.07918928172325E0
Ndufa4l2	10	934.762721505698E0	75.5022329342832E0	54.9860424415116E0	protein_coding	ensembl_havana	0.0318130164225441E0	0.500351864764282E0	1.69953292094245E0	0.726255560340149E0	0.938987778094525E0	1.07424842959536E0	0.826922393598201E0	1.0E0	1.04529604011565E0
Mettl16	11	3712.83029172606E0	312.517046420918E0	218.401781866239E0	protein_coding	ensembl_havana	0.0318134851351916E0	0.500351864764282E0	-1.34826512235677E0	0.20709414519325E0	0.720022796278008E0	-1.17253073578399E0	0.163361111175724E0	1.0E0	-1.191668195709E0
Gatad1	5	4519.14669587081E0	316.785955710719E0	265.832158580636E0	protein_coding	ensembl_havana	0.0318150100711131E0	0.500351864764282E0	1.27622857403081E0	0.277371436833345E0	0.758487016945298E0	1.11805238984602E0	0.364537080555054E0	1.0E0	1.09505163016887E0
Prkch	12	11750.5922114024E0	898.748539685643E0	691.211306553085E0	protein_coding	ensembl_havana	0.0318164174107384E0	0.500351864764282E0	1.31184036954676E0	0.0122291281125064E0	0.367910964783733E0	1.33083301571764E0	0.90788516398635E0	1.0E0	1.0131288303013E0
Wdr31	4	694.066142522192E0	79.5923563918442E0	40.8274201483643E0	protein_coding	ensembl_havana	0.0318583599113991E0	0.500351864764282E0	-2.02153208676689E0	0.13398308559343E0	0.656414389324309E0	-1.5575102200394E0	0.903348021123776E0	1.0E0	1.03572940933838E0
Nwd2	5	491.323809329124E0	57.1270343779075E0	28.901400548772E0	protein_coding	ensembl_havana	0.0318720827357975E0	0.500351864764282E0	-1.92456675523554E0	1.2874474387722E-4	0.089858457177705E0	-2.92802465053086E0	0.77549334107341E0	1.0E0	1.08030570350029E0
Gm15538	16	274.844157118489E0	40.5417663327085E0	16.1673033599111E0	processed_pseudogene	havana	0.0319382993461192E0	0.500351864764282E0	-2.73668482109158E0	0.666476986336359E0	0.91978549863448E0	-1.19365376900139E0	0.964574256947964E0	1.0E0	-1.01874681156557E0
Zxdb	X	1917.45927530068E0	169.316631500557E0	112.79172207651E0	protein_coding	ensembl_havana	0.0319609931364185E0	0.500351864764282E0	1.47692324568758E0	0.0944272237868953E0	0.616003233904242E0	1.31774567039693E0	0.519982561770317E0	1.0E0	1.10788501975947E0
Hoga1	19	603.236038984097E0	56.3750005909315E0	35.4844728814175E0	protein_coding	ensembl_havana	0.0319743654714104E0	0.500351864764282E0	1.75286332114128E0	0.220938146992367E0	0.726541651636116E0	-1.30385939705355E0	0.971171151392674E0	1.0E0	1.00787080038499E0
Rspo3	10	327.725909654946E0	39.2611611258273E0	19.277994685585E0	protein_coding	ensembl_havana	0.0320335147696336E0	0.500351864764282E0	2.68305010540698E0	0.53327731752249E0	0.872690831452514E0	-1.27092668884352E0	0.964351292198055E0	1.0E0	1.0175514762149E0
Ttll12	15	1116.7426819902E0	87.0223583783876E0	65.6907459994234E0	protein_coding	ensembl_havana	0.0320453857434668E0	0.500351864764282E0	-1.46426404417836E0	0.59135435897317E0	0.892363143198082E0	-1.0847651927539E0	0.191737618235489E0	1.0E0	-1.21215180186807E0
Nrros	16	2765.22832039539E0	235.356273648982E0	162.660489435023E0	protein_coding	ensembl_havana	0.0320705371065405E0	0.500351864764282E0	1.58684988740224E0	0.396245011070921E0	0.820022506932191E0	1.168522874533E0	0.34439520306232E0	1.0E0	-1.18980114096519E0
Fam216a	5	1371.0446768475E0	159.184712783688E0	80.6496868733821E0	protein_coding	ensembl_havana	0.0321046998335392E0	0.500351864764282E0	-1.68859814218774E0	0.837163023488523E0	0.968602888837636E0	1.04682850189868E0	0.661191428007319E0	1.0E0	1.10258296320405E0
Ptms	6	29998.1307636652E0	2493.11351639159E0	1764.59592727443E0	protein_coding	ensembl_havana	0.03210490211812E0	0.500351864764282E0	-1.30354949032561E0	0.736181208347627E0	0.942043658170518E0	1.0380832821169E0	0.808717758875168E0	1.0E0	1.02718264238858E0
Rps6ka5	12	2072.82827268643E0	150.84061899688E0	121.931074863908E0	protein_coding	ensembl_havana	0.0321192948664558E0	0.500351864764282E0	1.31644805090266E0	0.146273375471033E0	0.671926902876246E0	1.18648936372772E0	0.25526175649146E0	1.0E0	1.13584736151076E0
Hand2	8	101.343940104528E0	20.6094379291709E0	5.96140824144284E0	protein_coding	ensembl_havana	0.0321208912487217E0	0.500351864764282E0	20.5993196807923E0	0.365819168909589E0	0.809057318591771E0	-2.37750169331216E0	0.828650801151448E0	1.0E0	1.21255733953841E0
Idh2	7	12257.2902935924E0	1096.73585204644E0	721.017076093668E0	protein_coding	ensembl_havana	0.0321553503440044E0	0.500471231979142E0	-1.38440356316459E0	0.873511410388098E0	0.974335771431844E0	1.02206646859653E0	0.845482308807425E0	1.0E0	-1.02684066908356E0
Camsap3	8	2324.36742141835E0	211.856125101821E0	136.72749537755E0	protein_coding	ensembl_havana	0.0323117049887655E0	0.502350250278341E0	-1.51230986769193E0	0.409233422501778E0	0.827738000618281E0	-1.15416780238364E0	0.184128670630667E0	1.0E0	1.2617804281772E0
Gm37006	2	1242.28420305098E0	109.229413756361E0	73.0755413559399E0	TEC	havana	0.0324029839940129E0	0.502350250278341E0	1.53574984473369E0	0.0940373082555008E0	0.616003233904242E0	-1.34165794409967E0	0.236662104984049E0	1.0E0	-1.23158612273851E0
Tmem88b	4	219.654357103693E0	51.5986116961745E0	12.9208445355114E0	protein_coding	ensembl_havana	0.0324059658509709E0	0.502350250278341E0	-3.66305257866477E0	0.0174823542128211E0	0.410532067023453E0	-3.45400391835289E0	0.789390818348204E0	1.0E0	1.14464177332292E0
Cux2	5	1733.76873351124E0	187.276132686692E0	101.986396088896E0	protein_coding	ensembl_havana	0.0324064452990139E0	0.502350250278341E0	-1.7214588972303E0	0.373538547752385E0	0.811682529607025E0	-1.22632219940602E0	0.173754464065279E0	1.0E0	1.35872489231084E0
Esrp1	4	3068.8133874244E0	277.402771542163E0	180.518434554376E0	protein_coding	ensembl_havana	0.0324105612028378E0	0.502350250278341E0	-1.39214877302797E0	0.0806089237804005E0	0.595727523896363E0	-1.2796697392242E0	0.545378083613361E0	1.0E0	-1.0880261228066E0
Gm37720	5	119.716217255322E0	21.9118160389049E0	7.04213042678362E0	TEC	havana	0.0324740238264657E0	0.502916536489967E0	7.84091958507967E0	0.600642987470667E0	0.89451659260794E0	-1.38596157630871E0	0.386695046642553E0	1.0E0	-1.7051704102545E0
Prpf6	2	9733.57977960173E0	678.87598098926E0	572.56351644716E0	protein_coding	ensembl_havana	0.0326331471910556E0	0.504606252130657E0	-1.21964757850001E0	0.428487778002555E0	0.836966673071466E0	1.06848290989383E0	0.655758497672621E0	1.0E0	-1.03763840354069E0
Rrp1	10	11260.4216808844E0	850.935927895158E0	662.377745934377E0	protein_coding	ensembl_havana	0.0326371661708965E0	0.504606252130657E0	-1.23279633097403E0	0.217928806499917E0	0.725924080434985E0	1.11533086572144E0	0.865115156287631E0	1.0E0	-1.01497933043848E0
Tagln	9	17916.6822739553E0	1567.26713542176E0	1053.92248670325E0	protein_coding	ensembl_havana	0.032697558133304E0	0.505121830649891E0	-1.50376803509732E0	0.487284183840557E0	0.857626081224408E0	1.12644513727215E0	0.590829195148989E0	1.0E0	-1.09612942152971E0
Vamp2	11	8822.41430136621E0	664.17517082769E0	518.965547139189E0	protein_coding	ensembl_havana	0.0328666431481277E0	0.507138597035397E0	1.2463110737646E0	0.137601537030422E0	0.662498886391192E0	1.14898651302005E0	0.633570326205637E0	1.0E0	1.04498675238774E0
Rasef	4	4399.15737230278E0	401.473209447097E0	258.773963076634E0	protein_coding	ensembl_havana	0.0329779343408755E0	0.507138597035397E0	-1.40297680165956E0	0.551873124187332E0	0.88021158032931E0	1.0892734997091E0	0.266506066513019E0	1.0E0	-1.17337552350172E0
Ptprt	2	388.477837340953E0	57.3533156352995E0	22.8516374906443E0	protein_coding	ensembl_havana	0.0329989439867412E0	0.507138597035397E0	-2.64509921164577E0	0.0446856769584328E0	0.53137091883994E0	-2.30864624092311E0	0.970724554640633E0	1.0E0	1.0154933952896E0
Snx20	8	918.011097762112E0	85.9519044735384E0	54.000652809536E0	protein_coding	ensembl_havana	0.0330099962904017E0	0.507138597035397E0	1.93285067568249E0	0.159829839529024E0	0.684447316687049E0	1.41655653974555E0	0.656781824260099E0	1.0E0	1.11695688931779E0
8030487O14Rik	5	668.126929213163E0	70.8738795040476E0	39.3015840713625E0	TEC	havana	0.033063497913866E0	0.507138597035397E0	2.33441125908275E0	0.905932897102164E0	0.983740200995181E0	-1.04082441259322E0	0.178481895206278E0	1.0E0	-1.58326750441019E0
Gm7027	7	265.714259524247E0	22.7576117608275E0	15.6302505602498E0	processed_pseudogene	havana	0.0330680502016676E0	0.507138597035397E0	2.48803133617491E0	0.561557255299837E0	0.88493527393856E0	1.2265673539761E0	0.735105624771975E0	1.0E0	-1.12212822070701E0
Pak1	7	1900.97257014907E0	145.414779167278E0	111.821915891122E0	protein_coding	ensembl_havana	0.0330775706736974E0	0.507138597035397E0	-1.38371510035971E0	0.808168337412901E0	0.963705875124797E0	1.03186546678361E0	0.981567449785783E0	1.0E0	-1.00296189552994E0
Pqbp1	X	3590.45455816996E0	267.766805986073E0	211.203209304116E0	protein_coding	ensembl_havana	0.0330831541687193E0	0.507138597035397E0	-1.31044111053561E0	0.238260979440775E0	0.737052917982697E0	1.1442616083822E0	0.243804359273605E0	1.0E0	-1.141144952417E0
Gm16209	8	181.211155326728E0	20.0266983495282E0	10.6594797251017E0	processed_pseudogene	havana	0.033090546816424E0	0.507138597035397E0	3.97494632057348E0	0.807832079194877E0	0.963705875124797E0	1.1386587896175E0	0.239859528992071E0	1.0E0	-1.78699228287627E0
Blm	7	543.600222149926E0	45.8156153540738E0	31.976483655878E0	protein_coding	ensembl_havana	0.0331331215501567E0	0.507138597035397E0	1.99942023867181E0	0.7884490644767E0	0.958088003706336E0	1.07507185202545E0	0.610394561095872E0	1.0E0	-1.14496732894718E0
Polr1c	17	1608.60923727681E0	139.286623685727E0	94.6240727809889E0	protein_coding	ensembl_havana	0.0331801995886795E0	0.507138597035397E0	-1.42128635166435E0	0.0381152132126375E0	0.513571857199584E0	1.38255054898667E0	0.191377004776057E0	1.0E0	-1.2168789621671E0
Ap3m1	14	4673.08533630254E0	360.489058906993E0	274.887372723679E0	protein_coding	ensembl_havana	0.0331869588165362E0	0.507138597035397E0	1.36216369005274E0	0.0667686943466334E0	0.575786136084733E0	1.26751723856774E0	0.0864360584341246E0	1.0E0	1.24541794984838E0
Hexim1	11	8457.25682532963E0	641.420754451921E0	497.485695607626E0	protein_coding	ensembl_havana	0.0331874040256046E0	0.507138597035397E0	-1.19684217316446E0	0.844896466738374E0	0.969227690857772E0	1.01517921458677E0	0.126949024447254E0	1.0E0	-1.12311038511812E0
Inpp5k	11	10699.5531239186E0	869.988586415703E0	629.385477877564E0	protein_coding	ensembl_havana	0.0332082510132404E0	0.507138597035397E0	1.33634592527936E0	0.55614908851603E0	0.882224260386528E0	1.07465336298107E0	0.141255402102804E0	1.0E0	1.19647509730041E0
Kcnrg	14	1244.49237190366E0	149.820906149354E0	73.2054336413916E0	protein_coding	ensembl_havana	0.0332566315346501E0	0.507167041356195E0	-1.75347794567591E0	0.937153944824592E0	0.989892200193347E0	-1.01920589851241E0	0.916796363303611E0	1.0E0	-1.02515472278327E0
Gm37954	1	750.306038486891E0	73.7123024231065E0	44.1356493227583E0	TEC	havana	0.0332644228549199E0	0.507167041356195E0	-1.64078616117227E0	0.293855556195909E0	0.770111963688692E0	-1.24541283604399E0	0.133730906444638E0	1.0E0	-1.37359764002929E0
Srcap	7	48413.9294328512E0	4039.3120868861E0	2847.87820193242E0	protein_coding	ensembl_havana	0.0333250843751886E0	0.507629175597929E0	-1.23228258611176E0	0.695701581006197E0	0.930441706298084E0	-1.03502958198056E0	0.840805718097609E0	1.0E0	-1.01780628275313E0
Xlr3a	X	192.929527822485E0	24.9620290233768E0	11.3487957542638E0	protein_coding	ensembl_havana	0.0333504846784054E0	0.507629175597929E0	11.2928138652373E0	0.351401508155095E0	0.801907851174129E0	-1.63887001974973E0	0.743092960414721E0	1.0E0	1.19106419715347E0
Gm45084	7	625.009378200258E0	47.8075986303379E0	36.7652575411916E0	TEC	havana	0.0333762717585403E0	0.507629175597929E0	1.67499277889767E0	0.370332582814952E0	0.810655181983077E0	1.20523266151217E0	0.997123690849842E0	1.0E0	1.0007251624257E0
E030022I16Rik	9	1789.06211134558E0	148.734165132471E0	105.23894772621E0	TEC	havana	0.0334533241562756E0	0.507925874017856E0	1.53259712957256E0	0.469290084246635E0	0.849757887228143E0	1.13751717856625E0	0.541102431065544E0	1.0E0	-1.11224338784234E0
Ifi27l2a	12	708.196850770074E0	147.125513172501E0	41.6586382805926E0	protein_coding	ensembl_havana	0.0334979768117741E0	0.507925874017856E0	2.60415151351666E0	3.11258156088798E-4	0.107701658605958E0	3.52734007677357E0	0.322347207481837E0	1.0E0	-1.39822789244207E0
Gm16185	9	2516.27980197915E0	208.344697613945E0	148.01645893995E0	antisense	havana	0.0335203490989398E0	0.507925874017856E0	-1.40768531785025E0	0.482111126283275E0	0.854588119645311E0	-1.10904722625345E0	0.391343157593839E0	1.0E0	-1.13221471889008E0
Gm26581	10	145.449880112998E0	105.040030952927E0	8.55587530076461E0	lincRNA	havana	0.0335728286050357E0	0.507925874017856E0	19.8739993893373E0	3.31252151911072E-4	0.107701658605958E0	-39.0171042676662E0	0.951535445106592E0	1.0E0	1.06081835360377E0
Map7	10	7078.38672812195E0	735.058820795267E0	416.375689889527E0	protein_coding	ensembl_havana	0.0335776580693389E0	0.507925874017856E0	-1.51994268482454E0	0.236099991817937E0	0.735675600130732E0	-1.23349138499515E0	0.640626209802472E0	1.0E0	-1.08590256556808E0
Ppan	9	1415.58355568429E0	141.89618216448E0	83.2696209226054E0	protein_coding	ensembl_havana	0.0336216876685492E0	0.507925874017856E0	-1.65563212236186E0	0.203848846550579E0	0.716732851473111E0	-1.30699387663579E0	0.916149389809298E0	1.0E0	-1.0220798711911E0
Zdbf2	1	226.175140134844E0	47.9129965750192E0	13.304420007932E0	protein_coding	ensembl_havana	0.0336374890123198E0	0.507925874017856E0	3.19718875104964E0	0.0125598944036644E0	0.370586331401643E0	-2.79219488360239E0	0.352625231410404E0	1.0E0	-1.47054061788751E0
Pus3	9	530.488352161847E0	58.2101752143637E0	31.205197185991E0	protein_coding	ensembl_havana	0.0336379066912026E0	0.507925874017856E0	2.30871663429045E0	0.711513937376494E0	0.934560860086198E0	1.1360423210761E0	0.838011849469386E0	1.0E0	-1.07223430136807E0
Ncald	15	6058.01494837034E0	485.067704376751E0	356.353820492373E0	protein_coding	ensembl_havana	0.0336405368185516E0	0.507925874017856E0	1.50394499938189E0	0.225353204579816E0	0.727380478227864E0	1.22877855440932E0	0.927812256357922E0	1.0E0	1.01547367644676E0
Asrgl1	19	1389.91472144199E0	104.440579050163E0	81.7596894965877E0	protein_coding	ensembl_havana	0.033734202279119E0	0.508928672025125E0	1.44753911985545E0	0.192321144615915E0	0.707222291394261E0	1.23132248553373E0	0.0827747955841313E0	1.0E0	1.29989857798603E0
Rab25	3	904.971708111703E0	124.070437904934E0	53.2336298889237E0	protein_coding	ensembl_havana	0.0337986169278075E0	0.50939150487222E0	-1.66902169048506E0	0.63721315815128E0	0.910144138175127E0	1.11253344070901E0	0.733965872546375E0	1.0E0	1.07992976895395E0
Kctd18	1	2530.34683588639E0	246.936213117407E0	148.843931522729E0	protein_coding	ensembl_havana	0.0338489957562449E0	0.50939150487222E0	1.42126343791831E0	0.0659411476142534E0	0.574774886543345E0	-1.30782845425758E0	0.801322426159963E0	1.0E0	1.03756544435532E0
Pafah2	4	2134.05150469136E0	210.685649272529E0	125.532441452433E0	protein_coding	ensembl_havana	0.0338622945295671E0	0.50939150487222E0	-1.43286266486701E0	0.764515770143772E0	0.951437425519824E0	-1.04784688639768E0	0.650903231537186E0	1.0E0	1.07153484755353E0
Cxcl12	6	14932.5423196409E0	1307.67912524261E0	878.384842331818E0	protein_coding	ensembl_havana	0.0338739759624831E0	0.50939150487222E0	1.50635130790823E0	0.957152867047925E0	0.994361032637377E0	1.00931464529514E0	0.760113045890978E0	1.0E0	-1.05399298202805E0
Trib2	12	9941.29723466093E0	753.595680802532E0	584.782190274172E0	protein_coding	ensembl_havana	0.0339465834004115E0	0.50985356381891E0	1.2895884369275E0	0.335398142337174E0	0.791507652801604E0	1.10817147722264E0	0.0657156381551939E0	1.0E0	-1.21481677841168E0
Hsd17b4	18	10545.9743797057E0	774.85499899119E0	620.351434100337E0	protein_coding	ensembl_havana	0.0339950425098193E0	0.50985356381891E0	-1.27506239249587E0	0.152048505387104E0	0.676127940381635E0	1.16030297018218E0	0.483587502499135E0	1.0E0	-1.07385615819479E0
Hs6st2	X	892.136182332187E0	135.775196197852E0	52.4785989607169E0	protein_coding	ensembl_havana	0.0340335020699211E0	0.50985356381891E0	-2.32050994760224E0	0.443184993636092E0	0.84267075554867E0	-1.31665105961656E0	0.963136314517283E0	1.0E0	1.01663705038428E0
2010300C02Rik	1	5283.73576337784E0	593.431245450956E0	310.807986081049E0	protein_coding	ensembl_havana	0.0340476433551693E0	0.50985356381891E0	-1.44160769603568E0	0.0598421512816207E0	0.564765972454184E0	-1.34534472773863E0	0.502011308400205E0	1.0E0	1.11021992251868E0
Gm7807	8	402.611244887224E0	58.9698419384852E0	23.6830144051308E0	processed_pseudogene	havana	0.0340773891326315E0	0.50985356381891E0	2.79361313743046E0	0.0874910593901544E0	0.606329525632421E0	-2.03563381157305E0	0.484851672633664E0	1.0E0	1.33316677799043E0
Smg9	7	1635.01362340742E0	129.072791090296E0	96.1772719651424E0	protein_coding	ensembl_havana	0.0341344079071659E0	0.50985356381891E0	-1.37847027820555E0	0.727281522177575E0	0.939479305349363E0	-1.04817237035079E0	0.261428249437459E0	1.0E0	1.15561749979271E0
Dclk2	3	1373.81140790113E0	109.729911864492E0	80.8124357588903E0	protein_coding	ensembl_havana	0.0341365806719273E0	0.50985356381891E0	1.48194320951468E0	0.402273787337919E0	0.823313078769707E0	-1.13970514559237E0	0.646491341658977E0	1.0E0	-1.07507782829388E0
Echdc2	4	1997.73071772703E0	182.594229369525E0	117.513571631002E0	protein_coding	ensembl_havana	0.0341416821212384E0	0.50985356381891E0	-1.4520118106168E0	0.490941372799877E0	0.860315515398887E0	-1.11838097365868E0	0.75787032847834E0	1.0E0	-1.050584164045E0
4930550C14Rik	9	259.782636107405E0	30.4323715615875E0	15.2813315357297E0	protein_coding	ensembl_havana	0.0341503886243752E0	0.50985356381891E0	-2.33089075192929E0	0.639652829851425E0	0.910819533266685E0	-1.18368290895995E0	0.453632111138912E0	1.0E0	1.3009471717312E0
Podxl	6	38046.4959845429E0	3148.67340292742E0	2238.02917556135E0	protein_coding	ensembl_havana	0.0342099128427125E0	0.510300777035184E0	1.57085895942885E0	0.668962514091505E0	0.92058465930284E0	1.08494364146459E0	0.269415510523223E0	1.0E0	1.23426265909986E0
Mzt1	14	1535.98570055888E0	120.160190097169E0	90.3521000328753E0	protein_coding	ensembl_havana	0.0342349881471909E0	0.510300777035184E0	1.47719131185627E0	0.288800192367129E0	0.769490594497603E0	-1.18790930919444E0	0.770276105836316E0	1.0E0	-1.04723198001376E0
Ppl	16	45485.748898853E0	4418.54625557665E0	2675.63228816782E0	protein_coding	ensembl_havana	0.0342755917449769E0	0.510498586141095E0	-1.27986840719052E0	0.878457285435137E0	0.975735567876443E0	-1.01615569764287E0	0.687831523460212E0	1.0E0	-1.04291954479729E0
Ar	X	4229.88250332386E0	304.669586195279E0	248.81661784258E0	protein_coding	ensembl_havana	0.0344873431563963E0	0.513243114049413E0	1.44156535812393E0	0.0661259396862628E0	0.575505207605E0	1.3265042257761E0	0.492409935334433E0	1.0E0	1.11003364301753E0
Evpl	11	4425.13390408132E0	406.155112764264E0	260.301994357725E0	protein_coding	ensembl_havana	0.0346232258851367E0	0.514855087465524E0	-1.40900114928275E0	0.363276580332577E0	0.807439806125376E0	1.1442819235371E0	0.899781915981337E0	1.0E0	-1.01855945448129E0
Kcnn4	7	403.026838429587E0	41.8316488015456E0	23.7074610840933E0	protein_coding	ensembl_havana	0.0346916436336054E0	0.515142020491009E0	2.12973445141338E0	0.34936344005101E0	0.801047588126967E0	1.30412478951862E0	0.326829615856992E0	1.0E0	-1.3189552229008E0
Gpsm3	17	1217.6229240232E0	104.778315385855E0	71.6248778837174E0	protein_coding	ensembl_havana	0.0346976849482084E0	0.515142020491009E0	1.4912037884277E0	0.00848069530919643E0	0.330676297056079E0	1.53722815086269E0	0.745123417223627E0	1.0E0	1.05289162675752E0
Fsip1	2	748.749727587026E0	105.342824636264E0	44.0441016227662E0	protein_coding	ensembl_havana	0.0347376488376105E0	0.515325708768905E0	-2.39734237056589E0	0.497877807419449E0	0.861991569203445E0	-1.28767580171649E0	0.688405239533465E0	1.0E0	-1.15808112897402E0
Bbof1	12	2471.02464242156E0	279.743723200747E0	145.35439073068E0	protein_coding	ensembl_havana	0.0347923624880041E0	0.515688649685287E0	-1.69758970506401E0	0.0107294337818777E0	0.354591141925569E0	-1.78510221208847E0	0.840970839194818E0	1.0E0	1.04598344651317E0
Serpina3g	12	830.44234270962E0	172.96192220285E0	48.8495495711541E0	protein_coding	havana	0.0348261516077091E0	0.515688649685287E0	2.3239791213701E0	0.252726138103258E0	0.746211983940931E0	1.52689442337749E0	0.00145178775778461E0	0.903834665071438E0	3.09260762464027E0
Txlna	4	12412.1512463844E0	901.266388554707E0	730.126543904963E0	protein_coding	ensembl_havana	0.0348449470419678E0	0.515688649685287E0	-1.22719632237484E0	0.654234652807134E0	0.916497178319694E0	-1.03968654876577E0	0.561871227715189E0	1.0E0	-1.05137625426506E0
Gm15533	7	121.591691860259E0	44.2273814538639E0	7.1524524623682E0	antisense	havana	0.0349217852426422E0	0.516416613600022E0	-4.83749817667725E0	0.00223614082947932E0	0.216453524484065E0	-6.72931517404294E0	0.218131154981442E0	1.0E0	2.27004791076175E0
Tatdn1	15	1720.92544108326E0	137.455975035398E0	101.230908299015E0	protein_coding	ensembl_havana	0.0350203532502698E0	0.517464507638679E0	1.40559054212043E0	0.502556935011001E0	0.865172446787765E0	1.10041471241177E0	0.41033300541099E0	1.0E0	-1.12373191021349E0
Gm5641	3	11291.061083144E0	839.284889908917E0	664.180063714356E0	transcribed_processed_pseudogene	havana	0.0350675977894104E0	0.517752983330291E0	-1.27551202782914E0	0.4022230191727E0	0.823313078769707E0	1.09026954851991E0	0.867707143188431E0	1.0E0	1.01728479540793E0
Fli1	9	4327.34615847346E0	336.56064942123E0	254.549774027851E0	protein_coding	ensembl_havana	0.0351317401035968E0	0.518290292191846E0	1.38553548018059E0	0.311434951952346E0	0.777941767769689E0	1.14730686487924E0	0.141680538656624E0	1.0E0	-1.21796594053693E0
Mid1	X	3026.53219414455E0	450.441296728613E0	178.031305537915E0	protein_coding	ensembl_havana	0.0352531798071179E0	0.519652011534583E0	1.97682618435226E0	0.053709982834235E0	0.555621944199228E0	-1.7443643830298E0	0.579723437696268E0	1.0E0	-1.17380157373236E0
Ptger3	3	262.552630221162E0	33.204094441442E0	15.4442723659507E0	protein_coding	ensembl_havana	0.0353534068421412E0	0.519652011534583E0	3.20137959515623E0	0.488169859275061E0	0.858103311522862E0	1.39237709650552E0	0.932329261140459E0	1.0E0	-1.03885566855613E0
Gm13608	2	286.94648973109E0	36.8561512115532E0	16.8792052782994E0	processed_pseudogene	havana	0.0353550366433072E0	0.519652011534583E0	2.3058796186483E0	0.51540518108687E0	0.868449152596157E0	-1.2091387979672E0	0.787102200595378E0	1.0E0	-1.08734228772072E0
Gm44597	6	817.667064359209E0	74.4955364951595E0	48.0980626093653E0	processed_transcript	havana	0.0354099107529814E0	0.519652011534583E0	1.77573850842551E0	0.395255075423126E0	0.818987365851974E0	-1.2237394362468E0	0.717139679530557E0	1.0E0	-1.09162730352571E0
Tent4b	8	7817.98711543682E0	605.136003743875E0	459.881595025696E0	protein_coding	ensembl_havana	0.0354184606423795E0	0.519652011534583E0	-1.21292825522849E0	0.251996696870933E0	0.745649921967429E0	1.10004210891586E0	0.996518941922396E0	1.0E0	1.00036093771151E0
Wdr63	3	2455.73698618808E0	300.377632374159E0	144.455116834593E0	protein_coding	ensembl_havana	0.0354552510431742E0	0.519652011534583E0	-1.72207738927017E0	0.048892325268892E0	0.543793825147869E0	-1.57859445975118E0	0.949599763425917E0	1.0E0	-1.01476549258365E0
Slco2a1	9	62214.0565078205E0	5296.87522595357E0	3659.65038281297E0	protein_coding	ensembl_havana	0.0355088326324344E0	0.519652011534583E0	1.42852729719001E0	0.27810375529638E0	0.759266750134555E0	1.1791399418075E0	0.0496826330333093E0	1.0E0	1.34690687840056E0
2700029L08Rik	5	326.352926755409E0	30.2008931737133E0	19.1972309856123E0	TEC	havana	0.0355295840490914E0	0.519652011534583E0	2.28943120617237E0	0.421250437140043E0	0.834719050594235E0	-1.29578681863033E0	0.265440494817465E0	1.0E0	-1.42204019336063E0
Slco2b1	7	2069.08069596326E0	156.860722016467E0	121.710629174309E0	protein_coding	ensembl_havana	0.0355582491821371E0	0.519652011534583E0	1.49569615520072E0	0.176766720391959E0	0.69893275256433E0	1.25721482603952E0	0.909793544995404E0	1.0E0	1.01921880083807E0
Nudc	4	10442.8791644237E0	841.572121260824E0	614.287009671982E0	protein_coding	ensembl_havana	0.0355855028416376E0	0.519652011534583E0	-1.35078615149808E0	0.480569525782906E0	0.853936648910324E0	1.09498242750941E0	0.710245527427553E0	1.0E0	-1.04859683010051E0
Slc17a5	9	1690.7879040075E0	127.954456114594E0	99.4581120004412E0	protein_coding	ensembl_havana	0.0355857583320739E0	0.519652011534583E0	1.4685617065895E0	0.656194537286277E0	0.916570428637011E0	1.07268576381464E0	0.798987169217454E0	1.0E0	-1.04098965126692E0
Becn1	11	8025.02006947603E0	558.316970572202E0	472.060004086826E0	protein_coding	ensembl_havana	0.0356381588989011E0	0.519652011534583E0	-1.19329132263509E0	0.364521306430288E0	0.808185203253722E0	-1.0716746438908E0	0.892367494142411E0	1.0E0	1.01028157450508E0
Gm21811	8	1198.52066437942E0	122.899962075642E0	70.5012155517306E0	unprocessed_pseudogene	havana	0.0356610716906125E0	0.519652011534583E0	-1.69636903784714E0	0.913606701697974E0	0.985764237502139E0	1.02478307247748E0	0.869785036925341E0	1.0E0	1.0371464694018E0
Hoxb2	11	633.367164660993E0	68.1838797413735E0	37.256892038882E0	protein_coding	ensembl_havana	0.0356740412686267E0	0.519652011534583E0	2.00998822148079E0	0.894779467933945E0	0.980010270716863E0	1.03868855510173E0	0.0295855929889452E0	1.0E0	1.90894430861287E0
Sfpq	4	38377.3553580275E0	3204.76282060102E0	2257.49149164868E0	protein_coding	ensembl_havana	0.0356806803776316E0	0.519652011534583E0	-1.28622908474136E0	0.349862663104033E0	0.801396934216315E0	-1.10556940876257E0	0.0418646397012805E0	1.0E0	-1.24401083380385E0
Arhgap27os3	11	1077.2995278414E0	100.659836444792E0	63.370560461259E0	antisense	havana	0.0356862614758273E0	0.519652011534583E0	1.65693454129691E0	0.321640014981788E0	0.782854091879346E0	-1.23710509318536E0	0.788259959035691E0	1.0E0	-1.0583625103899E0
Susd6	12	16838.2323983091E0	1383.1740025762E0	990.484258724063E0	protein_coding	ensembl_havana	0.0357157875938222E0	0.519652011534583E0	1.35494505085355E0	0.0702729548268097E0	0.579450203804547E0	1.26508130277872E0	0.363685455700306E0	1.0E0	1.1244954173814E0
Clec1b	6	4464.62828154393E0	386.461872064827E0	262.625193031996E0	protein_coding	ensembl_havana	0.035749513052457E0	0.519652011534583E0	1.31533123072312E0	0.0443937623473884E0	0.530316988928136E0	1.27127021146799E0	0.351918717265336E0	1.0E0	1.11483654083021E0
2610028D06Rik	9	355.704133015233E0	37.4500847164667E0	20.9237725303078E0	TEC	havana	0.0357764830495516E0	0.519652011534583E0	2.17881471219754E0	0.495734201890136E0	0.861366423732633E0	-1.23187159116698E0	0.233268620522258E0	1.0E0	1.46481736868749E0
Evi2	11	1005.93169759304E0	81.1418502190111E0	59.1724527995905E0	protein_coding	ensembl_havana	0.0358123169657765E0	0.519652011534583E0	1.8036972628658E0	0.852783730594263E0	0.970405290252712E0	1.04501208825654E0	0.944817263586369E0	1.0E0	-1.0165448820319E0
Zbtb37	1	8761.72108503782E0	629.466715299449E0	515.395357943401E0	protein_coding	ensembl_havana	0.0358497850723471E0	0.519652011534583E0	1.26285285363221E0	0.872582776636659E0	0.974248476760096E0	1.01605253661731E0	0.270833386278115E0	1.0E0	-1.11482115311673E0
Csrp3	7	1663.9427074391E0	398.449133297304E0	97.8789827905351E0	protein_coding	ensembl_havana	0.035864216074123E0	0.519652011534583E0	7.0116890522167E0	0.655945909649047E0	0.916570428637011E0	1.43478518954124E0	0.551335442573434E0	1.0E0	-1.61575956650418E0
Catspere2	1	1454.75182952127E0	129.922817051393E0	85.5736370306632E0	protein_coding	ensembl_havana	0.0358775603477545E0	0.519652011534583E0	-1.47430386629421E0	0.026020076279851E0	0.451025605741788E0	-1.45503922465796E0	0.21736936583168E0	1.0E0	1.23173144748709E0
Dsg2	18	2856.23135416155E0	325.392280543128E0	168.013609068326E0	protein_coding	ensembl_havana	0.0358917971237143E0	0.519652011534583E0	-1.58157137032154E0	0.125502638207366E0	0.649490932058457E0	-1.3591525437788E0	0.333145269890222E0	1.0E0	-1.20946883023858E0
Ube2e2	14	1767.89218980633E0	181.423753540233E0	103.993658223902E0	protein_coding	ensembl_havana	0.0359621318775144E0	0.520267031042864E0	-1.486848129293E0	0.253647158539542E0	0.746434319300979E0	-1.2204712414764E0	0.856378292104389E0	1.0E0	1.0318854199959E0
Gm49388	7	5053.0343974816E0	492.770324131859E0	297.237317498918E0	protein_coding	havana	0.0360231037429634E0	0.520685082772026E0	-1.40473450804635E0	0.946670871570407E0	0.991895421052838E0	-1.00981731234929E0	0.987806037303329E0	1.0E0	-1.00223728924587E0
Gm42611	3	903.489271686177E0	97.6688007106161E0	53.1464277462457E0	TEC	havana	0.0360467854593473E0	0.520685082772026E0	1.62911505232383E0	0.299847042419414E0	0.771565312283436E0	-1.23500909931435E0	0.200913353110796E0	1.0E0	1.30466110511533E0
Gm50321	19	813.317753355262E0	102.86440515894E0	47.8422207856036E0	lincRNA	havana	0.0361850048072326E0	0.521425325030276E0	2.16201163702917E0	0.336775077331353E0	0.792417366851743E0	-1.37924988568172E0	0.483634499172141E0	1.0E0	-1.2517552474806E0
Txndc9	1	5542.30480239077E0	390.675202842464E0	326.017929552398E0	protein_coding	ensembl_havana	0.036203439386462E0	0.521425325030276E0	1.21590619715016E0	0.117988497517837E0	0.643941974034135E0	-1.13804226777787E0	0.503300323037027E0	1.0E0	-1.05679801311097E0
Gm42856	6	785.012279385391E0	62.6554570596405E0	46.177192905023E0	TEC	havana	0.0362258245581201E0	0.521425325030276E0	1.63248822898248E0	0.724902802668025E0	0.938124282527072E0	-1.07127948694106E0	0.675834272330465E0	1.0E0	-1.08533453608159E0
Dlec1	9	2103.86899973423E0	298.534824813581E0	123.756999984366E0	protein_coding	ensembl_havana	0.0362412599182002E0	0.521425325030276E0	-1.8819165824291E0	0.04795397142303E0	0.54043889025371E0	-1.6946638965785E0	0.459185679676204E0	1.0E0	-1.21704000244761E0
Zw10	9	3260.31584499678E0	277.402771542163E0	191.78328499981E0	protein_coding	ensembl_havana	0.0362786349047361E0	0.521425325030276E0	-1.3253792300949E0	0.613739101570661E0	0.900600588632292E0	-1.06331553685052E0	0.438233800065159E0	1.0E0	-1.09825508160867E0
Ttll9	2	390.869033211953E0	49.7558041355969E0	22.9922960712914E0	protein_coding	ensembl_havana	0.0362928115481094E0	0.521425325030276E0	-2.20881377480017E0	0.121189656985166E0	0.646349580861731E0	-1.70085039829314E0	0.797437522174033E0	1.0E0	1.08995854455658E0
Fndc10	4	268.182454063897E0	26.0070032753241E0	15.7754384743469E0	protein_coding	havana	0.036293458400137E0	0.521425325030276E0	1.99982147116914E0	0.918003973881614E0	0.986234888789735E0	1.03059342166916E0	0.926036203170174E0	1.0E0	1.02863973386755E0
Slc2a6	2	503.839005008791E0	54.3521004076757E0	29.6375885299289E0	protein_coding	ensembl_havana	0.0364177333603801E0	0.521986087901745E0	2.15659998056864E0	0.0224021240500851E0	0.429641463244176E0	1.83526643572066E0	0.455269735599549E0	1.0E0	-1.21115529762261E0
Rhod	19	432.729131308335E0	44.2273814538639E0	25.4546547828432E0	protein_coding	ensembl_havana	0.0364411879641837E0	0.521986087901745E0	1.92436226160579E0	0.566280807319196E0	0.886262763347255E0	-1.15969247167604E0	0.214026290636914E0	1.0E0	1.38716348233627E0
Ctsw	19	395.476625593768E0	37.8476822490175E0	23.2633309172804E0	protein_coding	ensembl_havana	0.0364562397580223E0	0.521986087901745E0	2.17855888566521E0	0.253202731171806E0	0.746211983940931E0	1.38962232376028E0	0.637147602283597E0	1.0E0	-1.1391888270934E0
Ccdc9	7	7910.73386652718E0	702.109680580089E0	465.337286266304E0	protein_coding	ensembl_havana	0.0364706762294091E0	0.521986087901745E0	-1.40237062379013E0	0.049628727443065E0	0.546917503961616E0	-1.32758938123381E0	0.991658207752998E0	1.0E0	-1.00150821548824E0
Gm6085	1	1149.68879887163E0	97.3223457766404E0	67.6287528748018E0	processed_pseudogene	havana	0.0364722302678041E0	0.521986087901745E0	1.56735487101523E0	0.857408704316547E0	0.971226263078098E0	-1.03471631207773E0	0.174916089950139E0	1.0E0	-1.28979830057938E0
Gm15941	15	427.554163979707E0	40.9637011694895E0	25.1502449399827E0	antisense	havana	0.0365722642542987E0	0.522788100419874E0	2.22313153835724E0	0.480863442058021E0	0.853936648910324E0	-1.25931808768556E0	0.71033343694615E0	1.0E0	1.12279469090498E0
Tmem181c-ps	17	606.288446837529E0	84.7691477865724E0	35.6640262845605E0	unprocessed_pseudogene	havana	0.0366065687638411E0	0.522788100419874E0	-1.99873937772501E0	0.0178487180877348E0	0.411788388863907E0	-2.04281246358679E0	0.678651202118841E0	1.0E0	1.1309967402628E0
Hrh2	13	306.241430847282E0	51.5986116961745E0	18.014201814546E0	protein_coding	ensembl_havana	0.0366212424980715E0	0.522788100419874E0	3.33328717956446E0	0.825563631486715E0	0.966979883050072E0	-1.10337374160247E0	0.735779205809424E0	1.0E0	1.16722195964516E0
Ttll10	4	782.198969729829E0	93.9831855894607E0	46.0117041017547E0	protein_coding	ensembl_havana	0.0366402325560644E0	0.522788100419874E0	-2.01465369533028E0	0.0991845069851088E0	0.620762744461269E0	-1.6434038376258E0	0.956226565578388E0	1.0E0	1.01645953572621E0
Foxf1	8	14186.4480600446E0	1196.78171213164E0	834.496944708506E0	protein_coding	ensembl_havana	0.0367525497100531E0	0.523695563981272E0	1.45610078300212E0	0.527035000736032E0	0.872067411492798E0	1.10729007297651E0	0.11209628550749E0	1.0E0	-1.29005287390232E0
Cep78	19	1059.47699794829E0	97.1494938312216E0	62.3221763498996E0	protein_coding	ensembl_havana	0.0367599124259489E0	0.523695563981272E0	-1.53698003304477E0	0.361091222722118E0	0.806530444699514E0	-1.18546990177582E0	0.206397447140885E0	1.0E0	-1.26992272318736E0
H2-K2	17	1029.46829036758E0	101.831397148389E0	60.5569582569164E0	transcribed_unprocessed_pseudogene	havana	0.0368957494858465E0	0.523923188709083E0	-1.69811995691172E0	0.76545338064862E0	0.952001235294929E0	-1.07070169193164E0	0.620592961927055E0	1.0E0	-1.11931480454636E0
Magix	X	585.00300809621E0	60.864743123175E0	34.4119416527182E0	protein_coding	ensembl_havana	0.0370021113484419E0	0.523923188709083E0	-1.79537351080097E0	0.423710771579557E0	0.835944025168002E0	-1.22915947396262E0	0.152943650045604E0	1.0E0	-1.42713593125287E0
Cmbl	15	820.721769394611E0	84.2742597090115E0	48.2777511408595E0	protein_coding	ensembl_havana	0.0370184351087185E0	0.523923188709083E0	-1.80391697419411E0	0.899868065649396E0	0.981479007234584E0	1.03387435946424E0	0.613192534634213E0	1.0E0	-1.13580853895608E0
Gm6640	16	147.894560626689E0	25.7504682444202E0	8.69968003686403E0	processed_pseudogene	havana	0.0370459548920918E0	0.523923188709083E0	-4.07978834041631E0	0.637274962165652E0	0.910144138175127E0	-1.32992979959516E0	0.215400653853314E0	1.0E0	-2.10514752666787E0
Gm7004	14	1092.32288149096E0	100.660921319097E0	64.254287146527E0	processed_pseudogene	havana	0.0370584433778356E0	0.523923188709083E0	-1.66659167963565E0	0.821724647784286E0	0.966620545415643E0	-1.04984349782159E0	0.77691119450468E0	1.0E0	-1.06374831291214E0
Laptm5	4	9562.99511130978E0	868.696501343369E0	562.529124194693E0	protein_coding	ensembl_havana	0.0371146204953527E0	0.523923188709083E0	1.60202555447944E0	0.00151125371641908E0	0.192011467085437E0	1.89332269668817E0	0.627433414639835E0	1.0E0	1.1022640488072E0
Osbpl10	9	1803.5287179955E0	187.276132686692E0	106.08992458797E0	protein_coding	ensembl_havana	0.0371352789711951E0	0.523923188709083E0	-1.53919816311939E0	0.078195339146659E0	0.590559785378953E0	-1.39956782672733E0	0.29812115744447E0	1.0E0	-1.21674470303865E0
Llgl2	11	4154.44486420053E0	334.756087177463E0	244.379109658855E0	protein_coding	ensembl_havana	0.0371978562711673E0	0.523923188709083E0	-1.26495428638965E0	0.17702767815919E0	0.69893275256433E0	-1.14997722099502E0	0.176627369039257E0	1.0E0	1.14903953099627E0
Appl2	10	14257.9653114972E0	1319.45021337361E0	838.703841852775E0	protein_coding	ensembl_havana	0.0372059641707629E0	0.523923188709083E0	-1.40811875536677E0	0.0295033540655731E0	0.471387981695664E0	-1.37731712587117E0	0.452459733504252E0	1.0E0	-1.11657245737862E0
Firre	X	18623.0669646283E0	1829.45372118313E0	1095.47452733107E0	processed_transcript	havana	0.0372090502361554E0	0.523923188709083E0	-1.43156397210182E0	0.0620456119791214E0	0.571354725481496E0	-1.33364853039389E0	0.753593426148463E0	1.0E0	-1.0495696817134E0
Gm11451	2	209.241862362553E0	28.0914199030038E0	12.3083448448561E0	processed_pseudogene	havana	0.03721346489789E0	0.523923188709083E0	-2.33402360570142E0	0.479477219051039E0	0.853687507131549E0	1.36052964301885E0	0.950335950520117E0	1.0E0	1.02251025982025E0
Spon2	5	626.485836262602E0	80.7200494186273E0	36.8521080154472E0	protein_coding	ensembl_havana	0.0372375517959789E0	0.523923188709083E0	-2.22898385730268E0	0.545228553685991E0	0.878959529845587E0	1.20586718419726E0	0.830383228160481E0	1.0E0	1.07175088342645E0
Lekr1	3	900.0993307908E0	112.411261195237E0	52.9470194582823E0	protein_coding	ensembl_havana	0.0372472134661295E0	0.523923188709083E0	-1.87752054506679E0	0.0709221107217471E0	0.579952829225075E0	-1.63598969611049E0	0.4259101664334E0	1.0E0	-1.24271242294128E0
Faah	4	3259.48472034001E0	287.937054005789E0	191.734395314118E0	protein_coding	ensembl_havana	0.0372605748787533E0	0.523923188709083E0	-1.43388978021987E0	0.972116872762331E0	0.996376995797617E0	-1.0055070576499E0	0.213943996285087E0	1.0E0	-1.21384932324264E0
Gm12928	4	531.722360790027E0	59.6942672938832E0	31.2777859288251E0	processed_pseudogene	havana	0.0372828897406589E0	0.523923188709083E0	-1.66881295602076E0	0.880674439802305E0	0.976380518939613E0	1.03545791340856E0	0.281942030498958E0	1.0E0	-1.29211457251219E0
Gpr34	X	368.965357530672E0	50.8237348191357E0	21.7038445606278E0	protein_coding	ensembl_havana	0.0373064224680088E0	0.523923188709083E0	-2.00245170988871E0	0.0151845670663155E0	0.390636582779028E0	1.89408703201176E0	0.95063975585328E0	1.0E0	1.01798861937453E0
Slc8a1	17	12273.4608964151E0	988.10805182636E0	721.968288024416E0	protein_coding	ensembl_havana	0.0373133008159176E0	0.523923188709083E0	1.33004488667084E0	0.787036577678141E0	0.957477202061962E0	1.03366773424273E0	0.246234687135709E0	1.0E0	-1.15155364792905E0
Rock1	18	38793.9494138288E0	2881.71149171648E0	2281.99702434287E0	protein_coding	ensembl_havana	0.037332795339087E0	0.523923188709083E0	-1.27509669936717E0	0.768506546196251E0	0.952433361404931E0	1.03126623528173E0	0.372680940662774E0	1.0E0	-1.09757204479672E0
H2bc12	13	164.655454362147E0	28.7599532699406E0	9.68561496247922E0	protein_coding	ensembl_havana	0.0373635289783194E0	0.523923188709083E0	5.74534218309916E0	0.446897434727431E0	0.84267075554867E0	-1.72474676532218E0	0.202802096374621E0	1.0E0	-2.50645357704631E0
Cd8b1	6	245.788749988625E0	31.8615761010513E0	14.4581617640367E0	protein_coding	ensembl_havana	0.0373843409772661E0	0.523923188709083E0	3.13366407396594E0	0.0460760423656544E0	0.534643947396064E0	2.41968483059773E0	0.565023436325533E0	1.0E0	1.28184004737055E0
Abcc4	14	3115.87438981416E0	245.799924151284E0	183.286728812597E0	protein_coding	ensembl_havana	0.0374188495472589E0	0.523923188709083E0	-1.34741096311504E0	0.316281613701364E0	0.781318463547441E0	1.13767551515434E0	0.773594427443378E0	1.0E0	-1.03738669110179E0
Naa35	13	3754.47306404279E0	280.914199030039E0	220.851356708399E0	protein_coding	ensembl_havana	0.0374436557403561E0	0.523923188709083E0	-1.29409318636825E0	0.968022929121951E0	0.995528751079099E0	-1.00452600756983E0	0.0700799940730656E0	1.0E0	-1.22280232751895E0
BC031181	18	1844.1331541015E0	134.508381139405E0	108.4784208295E0	protein_coding	ensembl_havana	0.037444135480078E0	0.523923188709083E0	1.35157339554068E0	0.843838931385613E0	0.969227690857772E0	-1.0254598715135E0	0.129796759808387E0	1.0E0	1.20855998033358E0
Rpusd4	9	791.817482828217E0	63.5020093247604E0	46.5774989898951E0	protein_coding	ensembl_havana	0.0374558635421845E0	0.523923188709083E0	1.66309822438349E0	0.599222796206045E0	0.893975889826688E0	1.11699975344439E0	0.490806297977251E0	1.0E0	1.15018298519477E0
Gm6740	14	222.406851293674E0	21.1673364415868E0	13.0827559584514E0	TEC | processed_pseudogene	ensembl_havana | havana	0.0374771847788903E0	0.523923188709083E0	2.56333143168849E0	0.746469874019489E0	0.945272075195741E0	1.11271147699641E0	0.194426563339687E0	1.0E0	1.55460596713538E0
Pik3cg	12	1976.61861427938E0	175.238668555782E0	116.271683192905E0	protein_coding	ensembl_havana	0.0375368415104457E0	0.524283205975091E0	1.47690503044787E0	0.0384539508251033E0	0.514318049673389E0	1.38842760118819E0	0.646424073089085E0	1.0E0	-1.07520326890376E0
Gm48349	13	275.395603051318E0	23.9564982875096E0	16.1997413559599E0	processed_pseudogene	havana	0.037591448394926E0	0.524283205975091E0	-2.18989553132571E0	0.486784467579619E0	0.857300660158845E0	-1.24443466991777E0	0.493512512212525E0	1.0E0	1.25040167438927E0
Kif17	4	160.220976907878E0	33.943799049463E0	9.42476334752224E0	protein_coding	ensembl_havana	0.0375954850926067E0	0.524283205975091E0	-4.0508228081664E0	0.13702337044079E0	0.661801264474431E0	-2.5481840856936E0	0.330356237824363E0	1.0E0	1.81973124756474E0
Tnfrsf26	7	221.063966863911E0	23.3674620318267E0	13.0037627567006E0	protein_coding	ensembl_havana	0.0376152217169043E0	0.524283205975091E0	2.64591154702732E0	0.781297886079311E0	0.955556323639794E0	-1.11000146877454E0	0.982716503672993E0	1.0E0	-1.00831884753905E0
Cfap46	7	6003.09825853554E0	790.564443487817E0	353.123426972679E0	protein_coding	ensembl_havana	0.0376639989127016E0	0.524347912455561E0	-1.8868850801889E0	0.0199743640370654E0	0.424206625531775E0	-1.89160726820458E0	0.638985026956301E0	1.0E0	-1.13675219986455E0
Tmem107	11	534.096207055115E0	66.3410721807958E0	31.4174239444185E0	protein_coding	ensembl_havana	0.0376760131988736E0	0.524347912455561E0	-2.06629218278433E0	0.0879773525975189E0	0.606329525632421E0	-1.70586580160474E0	0.756980413355758E0	1.0E0	-1.10303408960743E0
Ppp1r16a	15	3889.16160530605E0	326.176938222246E0	228.774212076826E0	protein_coding	ensembl_havana	0.0377779700533431E0	0.525375388448465E0	-1.38363169237385E0	0.161372132659781E0	0.686112539916956E0	-1.21830559986297E0	0.850514495666915E0	1.0E0	1.02669793182404E0
Mdh1b	1	246.3132183889E0	33.943799049463E0	14.4890128464059E0	protein_coding	ensembl_havana	0.0378536100061936E0	0.525424585661439E0	-2.81514375031116E0	0.647892384538612E0	0.914501667626033E0	-1.23460331460876E0	0.0158591335221295E0	1.0E0	-2.89624194285745E0
Tcte2	17	982.886469657359E0	115.877107099891E0	57.8168511563152E0	protein_coding	ensembl_havana	0.037889187402435E0	0.525424585661439E0	-1.68081524685819E0	0.598001724853759E0	0.893865291932944E0	-1.12836725728267E0	0.23503748379145E0	1.0E0	-1.3033391431292E0
Cfap43	19	9367.98822235601E0	1359.99197970631E0	551.058130726824E0	protein_coding	ensembl_havana	0.0378896820995581E0	0.525424585661439E0	-2.24455047915084E0	0.078998687647483E0	0.592791679064701E0	-1.84383308288724E0	0.567245073210907E0	1.0E0	-1.22021908111911E0
Nckap1l	15	4147.0618786805E0	386.303890058959E0	243.94481639297E0	protein_coding	ensembl_havana	0.0379173787828928E0	0.525424585661439E0	1.54072774188946E0	0.00830387201429499E0	0.326508247602079E0	1.61714603305463E0	0.89065876746425E0	1.0E0	-1.02519645195971E0
Rmdn1	4	2081.42996380297E0	188.446608515984E0	122.437056694292E0	protein_coding	ensembl_havana	0.0379221685212625E0	0.525424585661439E0	-1.40991438015309E0	0.812495359740277E0	0.96454747423767E0	1.03696039051301E0	0.211184831742542E0	1.0E0	1.20591012133751E0
Qtrt1	9	571.520004774713E0	81.9333080504279E0	33.6188238102772E0	protein_coding	ensembl_havana	0.0379878133108335E0	0.525736783808159E0	-2.22090282307746E0	0.775688743309857E0	0.954316628766042E0	-1.10274078362182E0	0.588068579526633E0	1.0E0	1.21217334964063E0
Lsm4	8	1010.69311169955E0	73.9945860335814E0	59.4525359823265E0	protein_coding	ensembl_havana	0.0380479505269137E0	0.525736783808159E0	-1.53671401353126E0	0.429941642301807E0	0.836966673071466E0	1.15673237194366E0	0.198635369999084E0	1.0E0	1.25814277507101E0
BC064078	6	555.371874716677E0	59.3950899083028E0	32.6689338068634E0	transcribed_unprocessed_pseudogene	havana	0.0380723804465013E0	0.525736783808159E0	-2.00095159794261E0	0.649071302972401E0	0.915052398928591E0	-1.13804460616884E0	0.655702074975415E0	1.0E0	-1.13620093713629E0
Fam13a	6	10142.7104141529E0	962.131131677882E0	596.630024361938E0	protein_coding	ensembl_havana	0.0380851382027878E0	0.525736783808159E0	-1.33266185471019E0	0.257104385753853E0	0.747401384265801E0	-1.15300139717141E0	0.77836039360918E0	1.0E0	1.03578186986424E0
Cmah	13	3649.53166443709E0	375.549757820448E0	214.678333202182E0	protein_coding	ensembl_havana	0.0381073693449771E0	0.525736783808159E0	1.87708372715597E0	0.0256016775799783E0	0.448137330985244E0	1.82625513299489E0	0.41911516558589E0	1.0E0	-1.24188180439843E0
Men1	19	3561.41538876361E0	251.244033839536E0	209.495022868448E0	protein_coding	ensembl_havana	0.0381135945428199E0	0.525736783808159E0	1.27348064686917E0	0.989419044795693E0	0.998864336832576E0	-1.0013863345494E0	0.397684478257961E0	1.0E0	-1.09142167485396E0
BC065397	X	571.373043187798E0	79.5923563918442E0	33.6101790110469E0	processed_transcript	havana	0.0381537539828008E0	0.525740247577102E0	-1.98845975741091E0	0.91227165215623E0	0.985550082246665E0	-1.03384844912397E0	0.340314758101444E0	1.0E0	-1.3380256007677E0
Chd3	11	24660.9913957551E0	1726.45184820544E0	1450.64655269148E0	protein_coding	ensembl_havana	0.0382903564085881E0	0.525740247577102E0	-1.15765637014236E0	0.108623445103097E0	0.638763920995276E0	1.10773235971315E0	0.628085542202244E0	1.0E0	1.03114394475748E0
Pacs1	19	5176.85093245609E0	380.129632915819E0	304.520643085652E0	protein_coding	ensembl_havana	0.0383102812380469E0	0.525740247577102E0	1.2814734061085E0	0.297007685107833E0	0.770790926054181E0	1.11803309779856E0	0.952853267097331E0	1.0E0	-1.00623541009858E0
D630030B08Rik	5	1916.65320704122E0	147.472796825588E0	112.744306296542E0	TEC	havana	0.0383116502445397E0	0.525740247577102E0	1.36369024142356E0	0.212832046034656E0	0.72269213002013E0	1.18552471085958E0	0.891798592604562E0	1.0E0	1.01785156679161E0
Ssbp2	13	2873.92323133859E0	265.698013249245E0	169.054307725799E0	protein_coding	ensembl_havana	0.038320267480806E0	0.525740247577102E0	-1.35395408960038E0	0.661482099714647E0	0.917694495908168E0	1.06106345935547E0	0.144654502399844E0	1.0E0	-1.21203976896427E0
Gimap7	6	250.997647391844E0	30.6926378403009E0	14.7645674936379E0	protein_coding	ensembl_havana	0.0383511829383837E0	0.525740247577102E0	3.08078180809285E0	0.0308243204779268E0	0.477886158627084E0	2.39395222509085E0	0.337476532983755E0	1.0E0	-1.45825163047599E0
Tep1	14	7199.89287303421E0	670.682650184217E0	423.523110178483E0	protein_coding	ensembl_havana	0.0383769175467131E0	0.525740247577102E0	-1.30217737595552E0	0.938356021941356E0	0.990387190538254E0	-1.00894732181823E0	0.409217501377216E0	1.0E0	-1.09939955982269E0
Hyal1	9	3705.40788183131E0	341.942993017042E0	217.965169519489E0	protein_coding	ensembl_havana	0.0383867718657023E0	0.525740247577102E0	1.6172503531593E0	0.522251747497742E0	0.870119393348158E0	-1.14201888553909E0	0.140624905330917E0	1.0E0	1.35430216954755E0
A430110C17Rik	5	949.858557250048E0	85.302970743063E0	55.8740327794146E0	TEC	havana	0.0384106813184884E0	0.525740247577102E0	1.70499363018921E0	0.881861072934533E0	0.976574271254737E0	-1.03449664718781E0	0.567065935650704E0	1.0E0	-1.13905293992455E0
Usp8	2	18992.5797764039E0	1283.83089153172E0	1117.21057508259E0	protein_coding	ensembl_havana	0.038414321311179E0	0.525740247577102E0	-1.22724958474552E0	0.29877278534868E0	0.771375962165757E0	1.0964909791902E0	0.956605831062725E0	1.0E0	-1.00482689006139E0
Rwdd3	3	907.678865971737E0	99.4904454898053E0	53.3928744689257E0	protein_coding	ensembl_havana	0.0384234854603386E0	0.525740247577102E0	-1.77627871812506E0	0.832176948304663E0	0.967556411460724E0	1.05611950036625E0	0.10755029106718E0	1.0E0	-1.51151216890231E0
Gm9889	3	235.737021553844E0	25.4891253772621E0	13.8668836208144E0	lincRNA	ensembl_havana	0.03848488297287E0	0.526194845742528E0	2.80670849024478E0	0.310844184864821E0	0.777596913304704E0	-1.52864918542651E0	0.543664347691667E0	1.0E0	-1.28100249669111E0
Atg14	14	2932.94115470881E0	236.436117516949E0	172.525950276989E0	protein_coding	ensembl_havana	0.0385401279722324E0	0.526265728490283E0	-1.26842209864121E0	0.667699924941413E0	0.920358794272332E0	1.04628205253113E0	0.373102022078949E0	1.0E0	1.0975778041995E0
Faf1	4	4832.74820605311E0	376.893217031968E0	284.279306238418E0	protein_coding	ensembl_havana	0.0385464216188203E0	0.526265728490283E0	-1.24729025148113E0	0.261890579068805E0	0.750883223426599E0	-1.11617204765439E0	0.340936846804908E0	1.0E0	-1.0958705019818E0
Rprl3	8	3028.33990850079E0	284.425626517914E0	178.137641676517E0	ribozyme	ensembl	0.038577109471728E0	0.526299980718382E0	-1.58755340858219E0	0.985888238677608E0	0.998564293422888E0	1.00355375015224E0	0.354912457613091E0	1.0E0	-1.20348255636455E0
Cntrl	2	21113.9563963636E0	1950.01273160018E0	1241.99743508021E0	protein_coding	ensembl_havana	0.0386294149667237E0	0.52662889294416E0	-1.3970374523737E0	0.508987037644917E0	0.867380442943523E0	-1.10024782182582E0	0.857075736569211E0	1.0E0	-1.0263799520281E0
Rab29	1	727.197840931313E0	60.6833450136699E0	42.7763435841949E0	protein_coding	ensembl_havana	0.0387645430907355E0	0.528037005957065E0	1.60785221271832E0	0.653140831002844E0	0.916453803399982E0	1.09484925131756E0	0.336439211836196E0	1.0E0	-1.20671125201226E0
Pik3r2	8	4437.8296821688E0	354.654176275424E0	261.048804833459E0	protein_coding	ensembl_havana	0.0387892473187928E0	0.528037005957065E0	-1.28244865174726E0	0.581331265249954E0	0.890033940574915E0	-1.06184375702321E0	0.417399070575272E0	1.0E0	1.09133779433034E0
Agmo	12	1528.6988709848E0	156.843761125105E0	89.923462999106E0	protein_coding	ensembl_havana	0.0388943515462373E0	0.528393158024662E0	-1.44496774152406E0	0.635626321700698E0	0.909143269291158E0	1.08228257788121E0	0.298909208018329E0	1.0E0	1.18512433336544E0
E2f8	7	252.237925882418E0	31.3277285298202E0	14.8375250519069E0	protein_coding	ensembl_havana	0.0388947103577618E0	0.528393158024662E0	2.49999307907653E0	0.187586761158396E0	0.703981664763848E0	-1.56091602514207E0	0.296839479326037E0	1.0E0	-1.43227531933441E0
Gm43336	5	1273.33187807527E0	117.93968387697E0	74.9018751808982E0	TEC	havana	0.0389143473414587E0	0.528393158024662E0	1.57753362364451E0	0.176920956340164E0	0.69893275256433E0	-1.28757967041913E0	0.631812353353959E0	1.0E0	-1.09372619155735E0
Gm50368	18	220.629294165857E0	35.0133436509756E0	12.9781937744622E0	antisense	havana	0.0389547021758416E0	0.528393158024662E0	2.75148070053957E0	0.0274203089133085E0	0.46096229484596E0	-2.11497168741663E0	0.700289003468276E0	1.0E0	-1.14251409904462E0
Runx3	4	955.912550788738E0	89.9620972264977E0	56.2301500463964E0	protein_coding	ensembl_havana	0.039008834948741E0	0.528393158024662E0	1.68865391928004E0	0.012506845241008E0	0.370174872058687E0	1.65141055018351E0	0.584052765497074E0	1.0E0	-1.11392797511891E0
Scarna6	1	1423.7001152927E0	132.263768709976E0	83.7470656054527E0	scaRNA	ensembl	0.0390175864176256E0	0.528393158024662E0	-1.46315939696199E0	0.568484398887451E0	0.886915410213087E0	1.10114464878726E0	0.797077534024545E0	1.0E0	-1.04388000968427E0
AC151602.1	7	1031.60635818194E0	121.625298998126E0	60.6827269518787E0	protein_coding	havana	0.0390276552469407E0	0.528393158024662E0	-1.89747909908676E0	0.0189021618783098E0	0.416807175208018E0	-1.93754025977207E0	0.335014487618927E0	1.0E0	-1.30329419187868E0
Ripply3	16	2665.01668962327E0	248.654020463573E0	156.765687624898E0	protein_coding	ensembl_havana	0.0390462325245064E0	0.528393158024662E0	1.44040138203886E0	0.147168883657556E0	0.671926902876246E0	-1.25211600164458E0	0.909824733719946E0	1.0E0	-1.01778547080213E0
4921534H16Rik	9	336.670716898985E0	33.1705360903979E0	19.8041598175873E0	antisense	havana	0.0390700300493687E0	0.528393158024662E0	2.28177474505939E0	0.0260564667021143E0	0.451025605741788E0	-1.84242095243171E0	0.707574458430969E0	1.0E0	1.10368963631984E0
1700007K13Rik	2	673.106600189241E0	77.3979175442618E0	39.5945058934848E0	protein_coding	ensembl_havana	0.0391293970165003E0	0.528813131749042E0	-2.47097219744372E0	0.207407381644443E0	0.720232574677702E0	-1.63229933462454E0	0.460860625060517E0	1.0E0	-1.32700622050592E0
Hspa2	12	4047.29864743394E0	481.065565838941E0	238.076391025526E0	protein_coding	ensembl_havana	0.0392204785930438E0	0.529414000590843E0	-1.57997929108886E0	0.253798350065383E0	0.746434319300979E0	-1.25816327090196E0	0.119882675512591E0	1.0E0	-1.36356381490579E0
Jph1	1	751.986067263191E0	86.6152113675952E0	44.2344745448936E0	protein_coding	ensembl_havana	0.0392305497037922E0	0.529414000590843E0	-1.69276002089111E0	0.14968985801775E0	0.674087638548237E0	-1.41560861682569E0	0.990219554045567E0	1.0E0	1.00288078292041E0
Tusc3	8	3603.02447075786E0	313.68752225021E0	211.942615926933E0	protein_coding	ensembl_havana	0.0392591189066274E0	0.529417013587784E0	-1.30171185137488E0	0.736624297689299E0	0.942043658170518E0	-1.04047126094739E0	0.950659413240103E0	1.0E0	1.00719069474153E0
Tmcc3os	10	1065.40359701529E0	87.4467202035129E0	62.6707998244286E0	antisense	havana	0.0393495165526064E0	0.53025318950435E0	1.61990743535588E0	0.315965292633933E0	0.781318463547441E0	-1.22124262087369E0	0.170898898754045E0	1.0E0	-1.31766527674368E0
Fam83b	9	746.915921605795E0	81.0835326654171E0	43.9362306826938E0	protein_coding	ensembl_havana	0.0395123111363274E0	0.531849330347986E0	-1.6076768820165E0	0.0445154369940789E0	0.530577419743721E0	-1.52342129219902E0	0.900653544854936E0	1.0E0	-1.02716429562711E0
Chn2	6	1511.05290581601E0	141.627575344311E0	88.8854650480005E0	protein_coding	ensembl_havana	0.0395249167705201E0	0.531849330347986E0	-1.468166407663E0	0.292007770956448E0	0.770001980769612E0	-1.19945850005699E0	0.993631909301432E0	1.0E0	-1.00134137433633E0
Carhsp1	16	6659.35681868959E0	514.059910833156E0	391.726871687623E0	protein_coding	ensembl_havana	0.0396393039449683E0	0.533004521080038E0	1.41245925794499E0	0.509999802754609E0	0.867384256659533E0	-1.10441198759064E0	0.494474088806382E0	1.0E0	-1.10770139598011E0
Gm44068	6	294.26546521142E0	27.8877658676971E0	17.3097332477306E0	TEC	havana	0.0399207388063567E0	0.536402617759945E0	2.38572715155968E0	0.837708009651431E0	0.968631667977913E0	-1.07328524127817E0	0.518647476085595E0	1.0E0	-1.24499301703131E0
Tfdp1	8	2468.5351558409E0	182.437948497188E0	145.207950343582E0	protein_coding	ensembl_havana	0.0400511604682164E0	0.537720196483172E0	-1.30214073908625E0	0.452999157997633E0	0.843315532913673E0	-1.09068412935885E0	0.777776893223488E0	1.0E0	1.03283370257476E0
Gm43923	6	2023.40925923661E0	161.774737143416E0	119.024074072742E0	TEC	havana	0.0400763780855906E0	0.537720196483172E0	1.42288829320514E0	0.489842524220805E0	0.859297144798484E0	1.11255494576796E0	0.804574924545808E0	1.0E0	1.03866238282344E0
Gimap4	6	10048.5092518222E0	805.417151602378E0	591.088779518955E0	protein_coding	ensembl_havana	0.0401342792535994E0	0.537727914343845E0	1.44731471884606E0	0.111314309706693E0	0.639906031903834E0	1.28952743756306E0	0.959042664975311E0	1.0E0	-1.00823150444997E0
Pnisr	4	46845.4399414521E0	4684.24426882589E0	2755.61411420306E0	protein_coding	ensembl_havana	0.0401546192976093E0	0.537727914343845E0	-1.40710634357767E0	0.207607958996217E0	0.720367321897631E0	-1.20646410404014E0	0.608309941856833E0	1.0E0	-1.07932302047589E0
E2f3	13	772.336041550198E0	62.7860470226599E0	45.431531855894E0	protein_coding	ensembl_havana	0.0402086709905298E0	0.537727914343845E0	1.64411837312109E0	0.988021454127119E0	0.998687308328834E0	1.0027491781346E0	0.530079081898216E0	1.0E0	1.11867963591971E0
AC123856.1	1	195.622920222846E0	40.5417663327085E0	11.5072306013439E0	transcribed_unprocessed_pseudogene	havana	0.0402200228524496E0	0.537727914343845E0	9.71922682803191E0	0.767406047358993E0	0.95215855620301E0	-1.14632034190905E0	0.659839451519669E0	1.0E0	-1.2351059096104E0
Tmem204	17	10605.8818460151E0	840.329884606076E0	623.875402706769E0	protein_coding	ensembl_havana	0.0402209078726964E0	0.537727914343845E0	1.43142470897879E0	0.109440777971856E0	0.638763920995276E0	1.28567340424813E0	0.203991527258504E0	1.0E0	1.21923487264217E0
Ift27	15	968.105463436275E0	76.8005276851639E0	56.9473802021338E0	protein_coding	ensembl_havana	0.0402706793367052E0	0.538008210280145E0	-1.44391392295298E0	0.509486951765828E0	0.867384256659533E0	1.11753595144879E0	0.959505457985568E0	1.0E0	1.00835494442373E0
Rps2-ps11	9	222.816935536549E0	21.6763465953169E0	13.1068785609735E0	processed_pseudogene	havana	0.0403607763391366E0	0.538742733843757E0	2.4398034009449E0	0.245373265699382E0	0.740361305891335E0	-1.51002319253964E0	0.832037649368141E0	1.0E0	-1.07257816431225E0
Tex9	9	812.931926406778E0	106.882838513504E0	47.8195250827517E0	protein_coding	ensembl_havana	0.0404339847606021E0	0.538742733843757E0	-2.01314497653806E0	0.369376900144684E0	0.810580703090384E0	-1.31162208005974E0	0.932820222156333E0	1.0E0	-1.02563915651139E0
Btk	X	660.497817922193E0	58.2101752143637E0	38.8528128189525E0	protein_coding	ensembl_havana	0.0404931394038734E0	0.538742733843757E0	1.97024938498435E0	0.115805514686325E0	0.642856584215662E0	1.54204938916381E0	0.222712789618886E0	1.0E0	1.39332712988567E0
Stard8	X	12980.2617124688E0	1007.49711298761E0	763.544806615814E0	protein_coding	ensembl_havana	0.0404958316692763E0	0.538742733843757E0	1.30207106697567E0	0.367818938901333E0	0.810399235798066E0	1.10994275729794E0	0.174393819613988E0	1.0E0	1.1689910293301E0
Get4	5	2809.15025197131E0	204.935185809554E0	165.244132468901E0	protein_coding	ensembl_havana	0.0405542141394839E0	0.538742733843757E0	1.3092251045962E0	0.496431186688618E0	0.861916103775167E0	1.08472030806543E0	0.171582874363517E0	1.0E0	1.17294938033381E0
Abi1	2	7313.80719507063E0	527.565392795473E0	430.223952651214E0	protein_coding	ensembl_havana	0.0405587168310909E0	0.538742733843757E0	1.28333015436088E0	0.817524050810704E0	0.965798091391896E0	-1.02545805115993E0	0.98980748649127E0	1.0E0	-1.00138296688009E0
Gm47826	13	910.322142168469E0	67.3641170684785E0	53.5483613040276E0	TEC	havana	0.0405605164133616E0	0.538742733843757E0	1.52067165225496E0	0.342832349239238E0	0.795874651741088E0	-1.18121404029807E0	0.830065283470695E0	1.0E0	1.03723045371106E0
Gm23547	6	176.763146118768E0	39.7961781959221E0	10.3978321246334E0	snoRNA	ensembl	0.0405632412576353E0	0.538742733843757E0	-3.08396728281963E0	0.0135172818769177E0	0.377259841954936E0	-3.92021527580341E0	0.1973291667979E0	1.0E0	1.95252897752218E0
Bnip3	7	2217.95127563146E0	210.675777688225E0	130.467722095968E0	protein_coding	ensembl_havana	0.0405852667193964E0	0.538742733843757E0	1.535569324754E0	0.765807502408528E0	0.9520027580674E0	1.05903877448083E0	0.0570026145801513E0	1.0E0	1.42959890180933E0
Cd84	1	3496.86182662878E0	333.385548954992E0	205.697754507575E0	protein_coding	ensembl_havana	0.0406518876868127E0	0.53881198757292E0	1.41005969164806E0	0.0017249358195639E0	0.198933472285764E0	1.57930260520804E0	0.190086905957383E0	1.0E0	1.20864174409612E0
Myl1	1	140.789392992506E0	38.9289383106562E0	8.28172899955916E0	protein_coding	ensembl_havana	0.0406677802668234E0	0.53881198757292E0	19.3591636010499E0	0.187400430826645E0	0.703981664763848E0	-3.63221563936642E0	0.725154085543434E0	1.0E0	-1.38341718779764E0
Nfam1	15	2868.5592597821E0	280.467207851025E0	168.738779987183E0	protein_coding	ensembl_havana	0.0406946933392257E0	0.53881198757292E0	1.54586040887564E0	0.00226282767450177E0	0.216453524484065E0	1.75454290088751E0	0.327677104357584E0	1.0E0	1.19679482081647E0
Pon3	6	7037.43221213025E0	633.227423646878E0	413.966600713544E0	protein_coding	ensembl_havana	0.0407385787111439E0	0.53881198757292E0	-1.31073297903443E0	0.556211362709248E0	0.882224260386528E0	-1.07367402825003E0	0.86921036604379E0	1.0E0	1.01983571883779E0
Slc39a4	15	3633.01029043866E0	376.893217031968E0	213.706487672862E0	protein_coding	ensembl_havana	0.04091298613482E0	0.53881198757292E0	-1.31762369704579E0	0.413843895376688E0	0.830883370005325E0	1.10962745998263E0	0.199777880107078E0	1.0E0	1.17402905189902E0
Osbpl6	2	11346.9326478044E0	1088.5425212414E0	667.466626341433E0	protein_coding	ensembl_havana	0.0409174220093688E0	0.53881198757292E0	-1.34955452398882E0	0.0554930000630517E0	0.558729251847771E0	-1.28821051415289E0	0.766251818531515E0	1.0E0	1.04002395855418E0
Tsga10	1	3266.90563037498E0	266.868489078537E0	192.170919433823E0	protein_coding	ensembl_havana	0.0409216430022727E0	0.53881198757292E0	-1.40603460899775E0	0.482924532877348E0	0.854902443704249E0	-1.11113014023352E0	0.491996647561159E0	1.0E0	-1.10711757406016E0
Zbbx	3	1578.09195518486E0	256.150250920295E0	92.8289385402858E0	protein_coding	ensembl_havana	0.0409382654922161E0	0.53881198757292E0	-1.98620289044438E0	0.0491725486050011E0	0.545156717151013E0	-1.79525616144512E0	0.478248817261966E0	1.0E0	-1.23449462376815E0
Prom1	5	2919.39196644068E0	278.877658676971E0	171.728939202393E0	protein_coding	ensembl_havana	0.0409450667172531E0	0.53881198757292E0	-1.59889294825697E0	0.00268916189467679E0	0.228655589675502E0	-1.86475130424756E0	0.372643070186243E0	1.0E0	-1.19834896086789E0
Rn7s2	12	1908533.41079686E0	280369.927769418E0	112266.671223345E0	misc_RNA	ensembl	0.0410035013298336E0	0.53881198757292E0	-2.20341574457691E0	0.532842049406875E0	0.872690831452514E0	-1.24067607020319E0	0.822820701881846E0	1.0E0	-1.08050387676378E0
Lrrn4cl	19	361.976370432497E0	59.1512760432324E0	21.2927276724998E0	protein_coding	ensembl_havana	0.0410108072587667E0	0.53881198757292E0	2.75653643363355E0	0.890466547771853E0	0.978479757015447E0	1.05935029205759E0	0.131336014415182E0	1.0E0	1.82926200578936E0
Fxyd5	7	4113.22742660351E0	316.741550651627E0	241.954554506089E0	protein_coding	ensembl_havana	0.0410449091972338E0	0.53881198757292E0	1.47801783092854E0	0.0556956055899313E0	0.55926173419524E0	1.3817314787076E0	0.269922452538319E0	1.0E0	1.20453079827972E0
Anks1b	10	255.597722762568E0	55.2842268173298E0	15.035160162504E0	protein_coding	ensembl_havana	0.0410476434749201E0	0.53881198757292E0	-3.67619716962249E0	0.185625808324031E0	0.702802592595773E0	-2.08224927203003E0	0.248851368835626E0	1.0E0	-1.92985149581092E0
Gm45153	7	145.491670026208E0	27.4792505722279E0	8.55833353095342E0	TEC	havana	0.041050651076379E0	0.53881198757292E0	10.8550327337839E0	0.88772519475631E0	0.977838999584776E0	-1.0863668058387E0	0.431061595249043E0	1.0E0	-1.60137542408786E0
Amd2	10	1023.61215841436E0	136.945672027144E0	60.2124799067273E0	protein_coding	ensembl_havana	0.041133600822108E0	0.53881198757292E0	-1.87456615105092E0	0.851919888852929E0	0.970081217664898E0	1.05275363151619E0	0.602724787744952E0	1.0E0	-1.15698815497305E0
Nom1	5	6584.5001966354E0	539.589357303532E0	387.323540978553E0	protein_coding	ensembl_havana	0.0411746124612609E0	0.53881198757292E0	-1.32817767632639E0	0.504527827620634E0	0.865229818523855E0	-1.0870717558277E0	0.43077905335169E0	1.0E0	-1.10310534230119E0
Gm15918	14	102.094777959338E0	46.8190331716731E0	6.00557517407869E0	antisense	havana	0.0411787520628222E0	0.53881198757292E0	-9.51156123535277E0	0.701579622009795E0	0.93183064999836E0	-1.51738909831384E0	0.323508848735604E0	1.0E0	2.72276085465673E0
Gm49588	16	184.778175957315E0	28.0914199030038E0	10.8693044680773E0	TEC	havana	0.04120644423248E0	0.53881198757292E0	-2.89743912604041E0	0.551015445314712E0	0.88021158032931E0	-1.31842198343539E0	0.646894549501824E0	1.0E0	1.22339068584175E0
Gm10385	15	339.686781045914E0	42.3845738932862E0	19.981575355642E0	lincRNA	havana	0.0412124386693348E0	0.53881198757292E0	2.27244269554717E0	0.330150282512413E0	0.78670548355274E0	-1.39373473929269E0	0.559193571346102E0	1.0E0	1.22207913904877E0
Csnk2a2	8	5305.35944587213E0	351.410679017086E0	312.079967404243E0	protein_coding	ensembl_havana	0.0412212359386728E0	0.53881198757292E0	1.18782859866538E0	0.674534696408005E0	0.922864956169755E0	-1.03246579594297E0	0.596755021599358E0	1.0E0	-1.04028609094363E0
Gm43127	9	685.887680364493E0	81.0835326654171E0	40.3463341390879E0	TEC	havana	0.0412238333924764E0	0.53881198757292E0	1.77652319147308E0	0.0183367914780738E0	0.412380392827252E0	-1.75698925319941E0	0.396775114441963E0	1.0E0	-1.22717744596321E0
Itgb4	11	3464.93366092023E0	386.257023666303E0	203.819627112955E0	protein_coding	ensembl_havana	0.0412251609060182E0	0.53881198757292E0	-1.59017584717728E0	0.739473753293313E0	0.942822239299654E0	-1.07048971558786E0	0.782911871884134E0	1.0E0	-1.05774162508693E0
Med31	11	838.112603555359E0	88.9561630261789E0	49.3007413856093E0	protein_coding	ensembl_havana	0.0412881983805263E0	0.539258518288874E0	-1.62226081560508E0	0.366021941316995E0	0.809057318591771E0	1.2228824630369E0	0.392966518905677E0	1.0E0	1.20620057395901E0
Sox5	6	3932.19085523211E0	294.849209692426E0	231.305344425418E0	protein_coding	ensembl_havana	0.0414093734740042E0	0.540172836032708E0	1.31963588248952E0	0.40288148297398E0	0.824164015060791E0	-1.10688211768549E0	0.958989642746871E0	1.0E0	1.00619795249682E0
Map1a	2	6578.00341740234E0	515.009364888404E0	386.941377494255E0	protein_coding	ensembl_havana	0.0414160465384611E0	0.540172836032708E0	-1.4142372477004E0	0.870234090527203E0	0.973546697141453E0	1.02515353226387E0	0.720364848508767E0	1.0E0	-1.05560265103972E0
Pms2	5	1558.50487834114E0	124.711712449335E0	91.6767575494788E0	protein_coding	ensembl_havana	0.0414807622872428E0	0.540234880300084E0	1.4229615820591E0	0.999540759829108E0	1.0E0	1.00008895164711E0	0.654219082971321E0	1.0E0	1.07125888045926E0
Samd10	2	834.923108186686E0	84.2742597090115E0	49.1131240109815E0	protein_coding	ensembl_havana	0.0414899546196495E0	0.540234880300084E0	-1.69407428304379E0	0.767866072789656E0	0.95219770789561E0	-1.0724624108457E0	0.710833702091176E0	1.0E0	-1.09233480678331E0
Gpr35	1	643.557241805188E0	53.414995228233E0	37.8563083414816E0	protein_coding	ensembl_havana	0.0415237251265151E0	0.540234880300084E0	2.0460999142609E0	0.557614861749335E0	0.882665715136225E0	1.18753941831476E0	0.948254168776844E0	1.0E0	-1.01934160759728E0
Gm14239	2	989.128311170391E0	118.218058758475E0	58.1840183041407E0	processed_pseudogene	havana	0.0415437005800449E0	0.540234880300084E0	-1.73531467842799E0	0.0757714632037906E0	0.589079169659254E0	-1.54777480563846E0	0.217059899621789E0	1.0E0	-1.35485766537718E0
Ptprz1	6	2769.80483398354E0	326.176938222246E0	162.929696116679E0	protein_coding	ensembl_havana	0.0415654292975971E0	0.540234880300084E0	-1.8687883030339E0	0.0846943641515656E0	0.605315270642754E0	-1.60731560204663E0	0.685573328586555E0	1.0E0	-1.11738434125817E0
Ift81	5	5173.71516127766E0	504.929271598279E0	304.33618595751E0	protein_coding	ensembl_havana	0.0416844444929358E0	0.541013371328688E0	-1.43030800017772E0	0.0359165674752363E0	0.50112712963543E0	-1.39172613674308E0	0.933457122433533E0	1.0E0	-1.01317480681486E0
Fam78a	2	1479.39584977263E0	132.816377765768E0	87.0232852807427E0	protein_coding	ensembl_havana	0.0416895171527857E0	0.541013371328688E0	1.71481425249585E0	0.0826944241937303E0	0.601244607024615E0	1.48807144396808E0	0.937213521628821E0	1.0E0	-1.01802698407652E0
Asgr1	11	185.23340584772E0	25.7993058480873E0	10.8960826969247E0	protein_coding	ensembl_havana	0.0417673085225927E0	0.541013371328688E0	-3.42523643491387E0	0.297136071546467E0	0.770790926054181E0	-1.59144352314552E0	0.568618910032435E0	1.0E0	-1.2835968673866E0
Macroh2a1	13	11341.6175997953E0	953.937800872839E0	667.153976458549E0	protein_coding	ensembl_havana	0.0418203584365443E0	0.541013371328688E0	-1.25945544006049E0	0.364171045171631E0	0.807808894782477E0	1.09735427011571E0	0.854841624218022E0	1.0E0	-1.01878553299923E0
Prlr	15	244.759773327635E0	66.3410721807958E0	14.397633725155E0	protein_coding	ensembl_havana	0.0418367630853019E0	0.541013371328688E0	5.35420668064114E0	0.0619979171459386E0	0.571354725481496E0	-3.41502753229618E0	0.986126078036444E0	1.0E0	-1.01154622731544E0
Styx	14	2835.1850594575E0	219.294099708742E0	166.775591732794E0	protein_coding	ensembl_havana	0.0418403048951105E0	0.541013371328688E0	1.44450725216912E0	0.0609274058408584E0	0.569163845838583E0	-1.34519286384544E0	0.959963088355731E0	1.0E0	-1.00797253092788E0
Ces1e	8	650.814925837535E0	136.945672027144E0	38.2832309316197E0	protein_coding	ensembl_havana	0.0418523752786193E0	0.541013371328688E0	-2.21714211378414E0	0.236305312645325E0	0.735761179115228E0	-1.5359292565265E0	0.97335175095411E0	1.0E0	-1.01217305758713E0
Ctnnd1	2	30004.7497277696E0	2194.74393391234E0	1764.98527810409E0	protein_coding	ensembl_havana	0.041867843940518E0	0.541013371328688E0	1.24037147070096E0	0.928454087216701E0	0.988783890607056E0	1.00855026557359E0	0.929213697092453E0	1.0E0	1.00843918730789E0
Krt87	15	158.734365118507E0	37.4552265373385E0	9.33731559520632E0	protein_coding	ensembl_havana	0.0419266061939741E0	0.541013371328688E0	-3.35404409251668E0	0.353803326219448E0	0.802818291381729E0	-1.69351950932013E0	0.908129180396582E0	1.0E0	1.06900754150271E0
Rn7s1	12	1900318.8464886E0	280193.185919195E0	111783.461558153E0	misc_RNA	ensembl	0.041997976569146E0	0.541013371328688E0	-2.20751265157225E0	0.541869867347567E0	0.876993371962782E0	-1.23671050709144E0	0.846530945665305E0	1.0E0	-1.06973513713159E0
2310014F06Rik	7	275.346332304553E0	34.3292443234278E0	16.1968430767384E0	bidirectional_promoter_lncRNA	havana	0.0420195005183033E0	0.541013371328688E0	2.17422449258871E0	0.191858695427925E0	0.707099546732709E0	-1.59641960891271E0	0.634790709780404E0	1.0E0	-1.1838081397054E0
Gm13231	4	378.527302212653E0	62.811008459884E0	22.2663118948619E0	processed_pseudogene	havana	0.0420832331563982E0	0.541013371328688E0	3.96500758002461E0	0.178572755572946E0	0.699352139716718E0	2.2023077671464E0	0.676068216075022E0	1.0E0	-1.26569959019311E0
Lrguk	6	1926.51192339058E0	257.993058480873E0	113.324230787681E0	protein_coding	ensembl_havana	0.0420842884058945E0	0.541013371328688E0	-1.86285757655575E0	0.0518446053040424E0	0.552158662935462E0	-1.70211044295741E0	0.490147295286101E0	1.0E0	-1.20685982182322E0
Prr33	7	692.593125016868E0	62.9732825613555E0	40.7407720598157E0	protein_coding	havana	0.0420968789059702E0	0.541013371328688E0	1.76265729378013E0	0.845400423869899E0	0.969227690857772E0	1.04667108713514E0	0.885711088225719E0	1.0E0	-1.03298480324578E0
Lrrc29	8	922.827472227781E0	73.6973802542227E0	54.2839689545753E0	protein_coding	ensembl_havana	0.0421308801221921E0	0.541013371328688E0	1.59323078112076E0	0.90941969947221E0	0.984769849975771E0	1.0234084099078E0	0.912555512876262E0	1.0E0	1.02203985775936E0
Tmco6	18	1164.0164071476E0	118.218058758475E0	68.4715533616234E0	protein_coding	ensembl_havana	0.0421385585097604E0	0.541013371328688E0	-1.57921625680838E0	0.477559281862409E0	0.853687507131549E0	-1.15558422040135E0	0.746990070778399E0	1.0E0	1.06771324798171E0
Susd1	4	436.723488562663E0	60.3269088585224E0	25.6896169742743E0	protein_coding	ensembl_havana	0.0421701225484299E0	0.541013371328688E0	2.28307960443709E0	0.706238559167496E0	0.933385360604099E0	1.1250240229338E0	0.547839932020114E0	1.0E0	-1.21490757455346E0
Cfap44	16	11811.8732278111E0	1746.98156742762E0	694.816072224183E0	protein_coding	ensembl_havana	0.0422962870613165E0	0.541013371328688E0	-2.04336125917466E0	0.0265847194997795E0	0.45344548502044E0	-2.00895772388564E0	0.484875865563833E0	1.0E0	-1.24545914909283E0
C6	15	3579.16897271429E0	293.124941838515E0	210.539351336134E0	protein_coding	ensembl_havana	0.0423330526244234E0	0.541013371328688E0	-1.34946677301644E0	0.350152147154257E0	0.801500451404761E0	1.13160261475696E0	0.0340361459813416E0	1.0E0	1.3201319570328E0
Hltf	3	6497.00286571566E0	443.610339301602E0	382.176639159744E0	protein_coding	ensembl_havana	0.0423582891447454E0	0.541013371328688E0	-1.2532798919875E0	0.407360989646442E0	0.826268592922089E0	1.08693466545684E0	0.166215503135991E0	1.0E0	-1.14776222916269E0
Mtif2	11	3390.22200705231E0	282.08467485933E0	199.424823944253E0	protein_coding	ensembl_havana	0.0423687214562181E0	0.541013371328688E0	-1.2968918632626E0	0.976869977206303E0	0.99760283900222E0	1.00337013018304E0	0.98520341849742E0	1.0E0	1.00212366258992E0
Srgn	10	5073.5902510264E0	427.319961825864E0	298.446485354494E0	protein_coding	ensembl_havana	0.0423695955319098E0	0.541013371328688E0	1.68249715485331E0	0.108674173895471E0	0.638763920995276E0	1.44062767587762E0	0.32475711107362E0	1.0E0	1.25025741814158E0
Gm42888	5	854.828470024049E0	91.2971146847625E0	50.2840276484735E0	TEC	havana	0.0423710939162417E0	0.541013371328688E0	-1.88880226757855E0	0.171974598111148E0	0.697883471527563E0	-1.47413996779536E0	0.505676358257942E0	1.0E0	-1.20724744024164E0
Gm45343	8	334.111046861489E0	46.4266212228703E0	19.6535909918523E0	TEC	havana	0.0423907245002021E0	0.541013371328688E0	2.7851659365737E0	0.942943259115639E0	0.990661298430541E0	1.03113290459081E0	0.200983057634909E0	1.0E0	1.70269030447486E0
Klhdc4	8	3086.83668724586E0	249.311351639159E0	181.578628661521E0	protein_coding	ensembl_havana	0.0424200625319501E0	0.541013371328688E0	-1.34529528146045E0	0.567114032596469E0	0.886723342256891E0	1.07736277720148E0	0.678671312334257E0	1.0E0	1.05510004548337E0
Gm38431	9	1442.52315785734E0	188.446608515984E0	84.8543034033729E0	protein_coding	havana	0.0424483365164201E0	0.541013371328688E0	-1.94544773164751E0	0.700298805804049E0	0.931639919984361E0	1.11962454861296E0	0.923616686750941E0	1.0E0	1.028851693476E0
Srp68	11	4718.61443370866E0	349.972272958256E0	277.565554924039E0	protein_coding	ensembl_havana	0.0424669180299545E0	0.541013371328688E0	-1.21751017849257E0	0.0844540860394599E0	0.60524920553393E0	1.1678224988672E0	0.891783685321708E0	1.0E0	1.01212040038594E0
9530082P21Rik	17	2896.53607644557E0	235.48394710367E0	170.384475085033E0	antisense	havana	0.0424923250558961E0	0.541013371328688E0	1.51729529348236E0	0.829119721206814E0	0.967237291254195E0	-1.04013261471753E0	0.20911918769523E0	1.0E0	1.25460182336609E0
Socs6	18	3877.44244837678E0	286.766578176498E0	228.084849904517E0	protein_coding	ensembl_havana	0.0425115283224582E0	0.541013371328688E0	-1.2488316248096E0	0.0868579906480318E0	0.606220736671633E0	1.18660792168678E0	0.688515929092379E0	1.0E0	1.04055331646087E0
Ace3	11	161.654990063978E0	19.1163938790951E0	9.50911706258694E0	protein_coding	ensembl_havana	0.0425177036968073E0	0.541013371328688E0	2.77691136957001E0	0.510931833594987E0	0.867384256659533E0	-1.32380336508408E0	0.375771150783615E0	1.0E0	1.45643272321933E0
Wdr37	13	5993.83709261018E0	423.394013322276E0	352.578652506481E0	protein_coding	ensembl_havana	0.0425530572279576E0	0.541013371328688E0	1.23805856595553E0	0.792319621013283E0	0.959415247654907E0	-1.02498881387671E0	0.506100886363543E0	1.0E0	1.06404237173932E0
Erbb3	10	8618.32548514074E0	639.079802793338E0	506.960322655338E0	protein_coding	ensembl_havana	0.0425531001321737E0	0.541013371328688E0	-1.18356231706475E0	0.406151102538167E0	0.82533828115606E0	1.06576557968578E0	0.242460217520222E0	1.0E0	1.09247663143965E0
Rbm48	5	1342.75904746715E0	108.189133625348E0	78.9858263215972E0	protein_coding	ensembl_havana	0.0426552606922031E0	0.541013371328688E0	1.47690707667863E0	0.369097788795807E0	0.810539612150416E0	-1.16870405913892E0	0.769198732335629E0	1.0E0	-1.05154596895157E0
Zfat	15	1392.31915671196E0	156.843761125105E0	81.9011268654095E0	protein_coding	ensembl_havana	0.0426645344672666E0	0.541013371328688E0	-1.60244810603966E0	0.150033855193287E0	0.674087638548237E0	-1.3518531383486E0	0.964599333863472E0	1.0E0	-1.00934316590041E0
Ccser1	6	3480.24607025204E0	390.675202842464E0	204.720357073649E0	protein_coding	ensembl_havana	0.0426925945341204E0	0.541013371328688E0	-1.50836148617946E0	0.010021274292732E0	0.349333334665495E0	-1.59897280576112E0	0.445664391712491E0	1.0E0	-1.14801933397895E0
Nt5e	9	6320.5453353439E0	541.274690368209E0	371.796784431994E0	protein_coding	ensembl_havana	0.042762443393845E0	0.541013371328688E0	1.45255038488069E0	0.354024234352328E0	0.802818291381729E0	1.1651264283502E0	0.0185629147437737E0	1.0E0	1.47028928837279E0
Mak	13	1885.58305271203E0	239.564982875096E0	110.916650159531E0	protein_coding	ensembl_havana	0.0427854876411087E0	0.541013371328688E0	-1.68722522425394E0	0.0437118206318118E0	0.529182434390987E0	-1.59582035642657E0	0.365100032446336E0	1.0E0	-1.23215166914328E0
Ddx52	11	3360.71023020769E0	283.255150688622E0	197.688837071041E0	protein_coding	ensembl_havana	0.0428077940030257E0	0.541013371328688E0	-1.29584373279598E0	0.427268731202357E0	0.836966673071466E0	-1.0971556824008E0	0.877780746668797E0	1.0E0	-1.01805690673053E0
Wdr90	17	1769.81740346906E0	204.83327012607E0	104.106906086415E0	protein_coding	ensembl_havana	0.0428621431590876E0	0.541013371328688E0	-1.69016230914422E0	0.179767482270775E0	0.700345742939071E0	-1.36997214104438E0	0.388516155468853E0	1.0E0	-1.22300942248204E0
Atrx	X	60070.1489390456E0	4197.32632384049E0	3533.53817288504E0	protein_coding	ensembl_havana	0.0428658802543713E0	0.541013371328688E0	-1.19020534023455E0	0.462804661306829E0	0.84788946572889E0	1.05814433085203E0	0.528185876201237E0	1.0E0	-1.04969406635552E0
Igsf6	7	1150.5387406461E0	146.054621446949E0	67.6787494497706E0	protein_coding	ensembl_havana	0.0428924655427987E0	0.541013371328688E0	1.80119643677863E0	4.81415869868739E-4	0.112473832179448E0	2.36460370551923E0	0.484341046945616E0	1.0E0	-1.18669593646676E0
Ace	11	123184.437164768E0	10603.4352712112E0	7246.14336263338E0	protein_coding	ensembl_havana	0.0429057499392427E0	0.541013371328688E0	1.43520441685411E0	0.0762963489902819E0	0.589080988049399E0	1.3272307708189E0	0.146000846692406E0	1.0E0	1.2611794240323E0
Med22	2	2153.16500052776E0	164.768989045873E0	126.656764736927E0	protein_coding	ensembl_havana	0.0429418120855445E0	0.541013371328688E0	1.42681761115721E0	0.739515028781675E0	0.942822239299654E0	1.05267404428962E0	0.211902994385052E0	1.0E0	1.20909242456377E0
1700037H04Rik	2	1236.86418245293E0	105.59531857024E0	72.7567166148782E0	protein_coding	ensembl_havana	0.0429790506472562E0	0.541013371328688E0	1.62280275844518E0	0.225133372861121E0	0.727380478227864E0	-1.29371769269561E0	0.811325183334858E0	1.0E0	-1.0516562057701E0
Rev3l	10	13298.6885029051E0	905.948291871874E0	782.275794288537E0	protein_coding	ensembl_havana	0.0430048843769848E0	0.541013371328688E0	-1.15119897565998E0	0.801027237768803E0	0.961304743289079E0	-1.01601863286166E0	0.334525695036061E0	1.0E0	-1.06221602832861E0
Lmnb2	10	1483.20202222154E0	116.096876316393E0	87.2471777777376E0	protein_coding	ensembl_havana	0.043013785364402E0	0.541013371328688E0	-1.39938864496086E0	0.632477735425947E0	0.908117056007873E0	1.0744495118547E0	0.210092421374225E0	1.0E0	-1.21221323611234E0
Ino80dos	1	1056.89508220975E0	98.3199696605135E0	62.1702989535148E0	lincRNA	havana	0.0430387398584603E0	0.541013371328688E0	-1.46055946818631E0	0.115324321140732E0	0.642383640305829E0	-1.3189516234924E0	0.800394898317341E0	1.0E0	1.04365842336788E0
Gmfg	7	1562.2107776796E0	152.404822379425E0	91.8947516282118E0	protein_coding	ensembl_havana	0.0430577472061041E0	0.541013371328688E0	1.56565278257746E0	0.0117902726426704E0	0.367820009782031E0	1.63179563541476E0	0.896510962915615E0	1.0E0	-1.02538564941686E0
Trak1	9	26050.7465644024E0	2255.50692304535E0	1532.39685672955E0	protein_coding	ensembl_havana	0.0430603916924129E0	0.541013371328688E0	-1.26585738084364E0	0.0757951282431904E0	0.589079169659254E0	-1.20429221920431E0	0.791597684514441E0	1.0E0	-1.02795383029227E0
G2e3	12	1575.36489908435E0	139.286623685727E0	92.6685234755497E0	protein_coding	ensembl_havana	0.0430781169400539E0	0.541013371328688E0	-1.37310415644657E0	0.336448527979757E0	0.792206932294565E0	-1.14856940321364E0	0.149771956904012E0	1.0E0	-1.23022702118253E0
Sigmar1	4	1915.89671929563E0	132.295852759918E0	112.69980701739E0	protein_coding	ensembl_havana	0.0431189461946671E0	0.541013371328688E0	1.43186001595644E0	0.511885882824054E0	0.867750840745375E0	1.10812717768137E0	0.910534829855236E0	1.0E0	1.01754067174931E0
Tnip2	5	4773.19849207384E0	485.747469156108E0	280.776381886697E0	protein_coding	ensembl_havana	0.0431316008945985E0	0.541013371328688E0	-1.3911495902077E0	0.141743438746715E0	0.667301683849911E0	-1.24156589467531E0	0.554982615617861E0	1.0E0	-1.09072045814599E0
Gm15566	9	339.74210859026E0	78.4218805625524E0	19.9848299170741E0	processed_pseudogene	havana	0.0432345126238861E0	0.541899234942798E0	-2.1625212583382E0	0.590787702422164E0	0.892363143198082E0	1.25047389915357E0	0.383840674768397E0	1.0E0	-1.3800571512931E0
Olfr455	6	369.714879626667E0	36.4098045854537E0	21.7479340956863E0	protein_coding	ensembl_havana	0.0432602537505869E0	0.541899234942798E0	1.95799988369775E0	0.393303618466896E0	0.81759363622813E0	-1.30630921504051E0	0.62125123317212E0	1.0E0	-1.15616004526838E0
Btbd2	10	2858.42671987087E0	236.143589739943E0	168.142748227698E0	protein_coding	ensembl_havana	0.0433143796302949E0	0.542028911639429E0	1.3151370751082E0	0.441638193803654E0	0.841701373597393E0	1.09957230175109E0	0.745903661060362E0	1.0E0	-1.03972698863101E0
Gm38346	9	1116.13845081883E0	110.555071832656E0	65.655202989343E0	TEC	havana	0.0433469069447315E0	0.542028911639429E0	1.69689473529862E0	0.370446346508898E0	0.810655181983077E0	1.21954318611383E0	0.317058369040548E0	1.0E0	-1.24316877399354E0
Apoo-ps	13	387.804316707593E0	42.1371298545058E0	22.8120186298584E0	processed_pseudogene	havana	0.0433999401564513E0	0.542028911639429E0	-2.19108237232174E0	0.92492966992253E0	0.988097663166681E0	-1.03476787534541E0	0.691997155205999E0	1.0E0	-1.14700837484606E0
Ensa	3	8565.01405162005E0	574.234632319156E0	503.82435597765E0	protein_coding	ensembl_havana	0.0434139847525998E0	0.542028911639429E0	1.16364548712098E0	0.188303129284035E0	0.704126443238659E0	1.09340099746683E0	0.493597582211491E0	1.0E0	1.04689937767721E0
Dcdc2b	4	533.753406874861E0	57.3533156352995E0	31.397259227933E0	protein_coding	ensembl_havana	0.0434335773175114E0	0.542028911639429E0	-1.79356729599922E0	0.30391050942735E0	0.774265041730206E0	-1.31479641082198E0	0.324405157613657E0	1.0E0	-1.30282165747651E0
Synpo2	3	15402.6221014674E0	1347.21767951489E0	906.036594203964E0	protein_coding	ensembl_havana	0.0434700334569563E0	0.542028911639429E0	-1.53651599971572E0	0.550891151333815E0	0.88021158032931E0	-1.1202863675428E0	0.417799352937192E0	1.0E0	-1.16635631603036E0
Gm42996	5	213.685990061327E0	21.8458827512722E0	12.5697641212545E0	TEC	havana	0.0434851421415626E0	0.542028911639429E0	2.58332856819687E0	0.728065805163631E0	0.939616530583365E0	1.15768749177856E0	0.173677870989288E0	1.0E0	1.77340381106949E0
Fam184a	10	3151.35536443728E0	289.107529835081E0	185.373844966899E0	protein_coding	ensembl_havana	0.0435291990498857E0	0.542028911639429E0	-1.34351454836218E0	0.146388290373102E0	0.671926902876246E0	-1.21325889746373E0	0.588310381418622E0	1.0E0	-1.07416780102862E0
Six4	12	2599.90333143887E0	335.926563006754E0	152.935490084639E0	protein_coding	ensembl_havana	0.0435317967264092E0	0.542028911639429E0	-1.79377371878805E0	0.114065799265411E0	0.640765251972474E0	-1.51327512018061E0	0.878259210295778E0	1.0E0	-1.04067727654763E0
Numb	12	16267.0479746433E0	1140.58706552724E0	956.885174979017E0	protein_coding	ensembl_havana	0.0436002531242534E0	0.542037249376467E0	1.23863243831592E0	0.714116594970812E0	0.934560860086198E0	-1.03539819574243E0	0.538830775247753E0	1.0E0	-1.05987639073898E0
Tmem260	14	4516.96057885462E0	309.005618933042E0	265.703563462037E0	protein_coding	ensembl_havana	0.0436219685484887E0	0.542037249376467E0	-1.21370314724996E0	0.199417567432695E0	0.713938434385943E0	-1.11770007000119E0	0.558549712885357E0	1.0E0	-1.05153091826749E0
Snord15a	7	4726.70488354636E0	636.738851134754E0	278.041463738021E0	snoRNA	ensembl	0.0436345651265563E0	0.542037249376467E0	-1.89163521801386E0	0.694347535267954E0	0.929962632929335E0	1.11788080940217E0	0.836320074870035E0	1.0E0	1.06025388382473E0
E330034L11Rik	3	938.460450977333E0	71.8694948625288E0	55.2035559398431E0	TEC	havana	0.0436792409927123E0	0.542037249376467E0	1.56922578442248E0	0.624771156681739E0	0.904254093726865E0	-1.09816162550476E0	0.255667698936104E0	1.0E0	1.24099274170114E0
Gm13378	2	678.278132381528E0	63.2056947817587E0	39.8987136695016E0	processed_pseudogene	havana	0.0436881550450543E0	0.542037249376467E0	-1.71812773819883E0	0.635895385230755E0	0.909388829246156E0	-1.12666690086637E0	0.0764944356281079E0	1.0E0	-1.5410519009322E0
Rif1	2	14188.1675711058E0	1039.38253641114E0	834.598092417989E0	protein_coding	ensembl_havana	0.0437065962178593E0	0.542037249376467E0	-1.23546142929475E0	0.227818710202621E0	0.730227311888142E0	-1.12018398670075E0	0.218104244224097E0	1.0E0	-1.12239140020557E0
Arhgef37	18	697.397357082087E0	62.9732825613555E0	41.0233739460051E0	protein_coding	ensembl_havana	0.0437870691049513E0	0.542674910201178E0	1.97343945995635E0	0.174310913548716E0	0.69893275256433E0	1.4985403331109E0	0.583633430799515E0	1.0E0	-1.17067701096675E0
Cep350	1	32264.2418071759E0	2160.69838087271E0	1897.8965768927E0	protein_coding	ensembl_havana	0.0438383442614377E0	0.542909393840705E0	-1.13166066386229E0	0.302123575506675E0	0.772832040123333E0	-1.05859533083508E0	0.0557531227540148E0	1.0E0	-1.11075332401185E0
Acta2	19	28976.7957544195E0	2677.02880452163E0	1704.5173973188E0	protein_coding	ensembl_havana	0.0438641256789433E0	0.542909393840705E0	-1.56503910951984E0	0.68088944494244E0	0.925551631496344E0	1.08528236295165E0	0.593561839416317E0	1.0E0	-1.11183456047035E0
Gm37963	9	190.362490364108E0	20.9158244007728E0	11.1977935508299E0	sense_intronic	havana	0.0439314628748648E0	0.543382736499238E0	3.04173857804762E0	0.507607432413922E0	0.867040274617641E0	-1.31729101541912E0	0.242271129521757E0	1.0E0	-1.64215692897845E0
Ssb	2	8703.2422064275E0	615.805301003321E0	511.9554239075E0	protein_coding	ensembl_havana	0.0440489325807172E0	0.544475124957018E0	-1.30691444292316E0	0.48217446670591E0	0.854588119645311E0	1.08742015983654E0	0.938485992295605E0	1.0E0	1.00918827187718E0
Rbm3	X	6412.38058802621E0	496.281751619735E0	377.198858119189E0	protein_coding	ensembl_havana	0.0441212478255172E0	0.544922199206514E0	-1.24831349754095E0	0.326093549233846E0	0.785321656374229E0	-1.10269848916278E0	0.608640183541198E0	1.0E0	1.05141318584179E0
Gpr146	5	8646.72247390876E0	659.681428129262E0	508.630733759339E0	protein_coding	ensembl_havana	0.04417301614098E0	0.544922199206514E0	1.42567281981546E0	0.760021858902786E0	0.949594689383052E0	1.04948114084167E0	0.409697346176435E0	1.0E0	1.13826445780905E0
Myom3	4	515.036393665236E0	69.0580739282178E0	30.2962584508962E0	protein_coding	ensembl_havana	0.0441989344155279E0	0.544922199206514E0	-2.3635843777548E0	0.104147055018193E0	0.630025455745442E0	-1.87682004955712E0	0.815419649067474E0	1.0E0	1.09333601742764E0
Csf1r	18	10028.0942166423E0	742.973509099697E0	589.887895096606E0	protein_coding	ensembl_havana	0.0442322430951649E0	0.544922199206514E0	1.35568897273887E0	0.00991396693959208E0	0.348806837570395E0	1.41698594910901E0	0.444121907611965E0	1.0E0	1.10832587307868E0
Pmpca	2	4586.36356172401E0	316.028473908793E0	269.786091866118E0	protein_coding	ensembl_havana	0.0442771444156204E0	0.544922199206514E0	-1.22217225585196E0	0.221488393122663E0	0.726541651636116E0	-1.11609703882542E0	0.724814026413323E0	1.0E0	1.03159761399282E0
Tpst1	5	2501.95249454335E0	210.136586464619E0	147.173676149609E0	protein_coding	ensembl_havana	0.0443809276354785E0	0.544922199206514E0	1.38295885027204E0	0.344558564377831E0	0.79714112558959E0	1.14630832345352E0	0.80520817033751E0	1.0E0	1.03555491155108E0
Ppil6	10	967.613483583937E0	152.953027527946E0	56.9184402108198E0	protein_coding	ensembl_havana	0.0444007075057546E0	0.544922199206514E0	-2.23429040351824E0	0.140005416210046E0	0.665872462071562E0	-1.69862293340772E0	0.888684093853908E0	1.0E0	1.0518457889598E0
Gm47625	10	420.771075937659E0	53.707963755553E0	24.7512397610388E0	TEC	havana	0.0444036560667997E0	0.544922199206514E0	2.54888219398228E0	0.790673966167366E0	0.958956121133278E0	1.11435027242786E0	0.893960913470603E0	1.0E0	1.05489980165668E0
1700025G04Rik	1	3873.12504103206E0	270.038452287574E0	227.830884766592E0	protein_coding	ensembl_havana	0.0444228394237672E0	0.544922199206514E0	1.27629428811761E0	0.656608582540615E0	0.916678214133952E0	-1.04933950960408E0	0.661310681263342E0	1.0E0	-1.04823313244318E0
B430306N03Rik	17	193.50800964751E0	27.4792505722279E0	11.3828240969124E0	protein_coding	ensembl_havana	0.0444242350843392E0	0.544922199206514E0	3.89745672375869E0	0.0326788824739784E0	0.487494798695284E0	2.53230499024725E0	0.252956238131765E0	1.0E0	-1.66680097633036E0
Sptbn2	19	2557.9737246769E0	296.130384810832E0	150.469042628053E0	protein_coding	ensembl_havana	0.0444543236934727E0	0.544922199206514E0	-1.68064889184177E0	0.376967758508897E0	0.812203524316122E0	-1.22790515845135E0	0.377996987093833E0	1.0E0	-1.22659731506843E0
Gm1966	7	2127.5548298433E0	416.99652789926E0	125.15028410843E0	unprocessed_pseudogene	havana	0.0444787056602526E0	0.544922199206514E0	10.2645092263291E0	0.735155846805094E0	0.942043658170518E0	-1.30837108572007E0	0.311213300152191E0	1.0E0	-2.23609171446949E0
Nprl2	9	985.182328947773E0	104.172348806973E0	57.9519017028102E0	protein_coding	ensembl_havana	0.0444984188726053E0	0.544922199206514E0	-1.60115855575798E0	0.712772132189404E0	0.934560860086198E0	1.08262517204303E0	0.361822926515701E0	1.0E0	-1.21310254827925E0
Ikzf1	11	3051.9722975923E0	315.393312979643E0	179.527782211312E0	protein_coding	ensembl_havana	0.0445019546816621E0	0.544922199206514E0	1.72286196187061E0	0.00187110334038186E0	0.201161343673504E0	2.10487033907279E0	0.893038144577815E0	1.0E0	1.03227125133144E0
Morf4l2	X	13469.7629219241E0	1004.79424107004E0	792.338995407301E0	protein_coding	ensembl_havana	0.0445227432665386E0	0.544922199206514E0	-1.26816820068264E0	0.395262589729015E0	0.818987365851974E0	-1.09445474156984E0	0.202571281539712E0	1.0E0	-1.1443674984384E0
[truncated: 17,151 more rows]
